# Supplementary material for: Phenazine–naphthalene-1,5-diamine–water (1/1/2)
Source: Acta Crystallogr Sect E Struct Rep Online. 2009 Nov 21;65(Pt 12):o3177. doi: 10.1107/S1600536809049009 (PMC2972038; doi:10.1107/S1600536809049009)
Supplement: Supplementary file 1 [file e-65-o3177-sup1.cif]

##############################################################################
###                                                                        ###
###        Electronic paper (Acta Crystallographica Section E)             ###
###                                                                        ###
##############################################################################
#                                                                            #
# This CIF contains the data in a paper accepted for publication in Acta     #
# Crystallographica Section E. It conforms to the requirements of Notes      #
# for Authors for Section E, and has been peer reviewed under the auspices   #
# of the IUCr Commission on Journals.                                        #
#                                                                            #
# Full details of the Crystallographic Information File format               #
# are given in the paper "The Crystallographic Information File (CIF):       #
# a New Standard Archive File for Crystallography" by S. R. Hall, F. H.      #
# Allen and I. D. Brown [Acta Cryst. (1991), A47, 655-685].                  #
#                                                                            #
# The current version of the core CIF dictionary is obtainable from          #
# ftp://ftp.iucr.org/pub/cif_core.dic. The current version number is 2.4.    #
#                                                                            #
# Software is freely available for graphical display of the structure(s) in  #
# this CIF.  For information consult the CIF home page http://www.iucr.org/  #
# cif/home.html                                                              #
#                                                                            #
# This file may be used for bona fide research purposes within the           #
# scientific community so long as proper attribution is given to the journal # 
# article from which it was obtained.                                        #
#                                                                            #
##############################################################################
                                             
data_global
_audit_creation_method     SHELXL-97
_journal_date_recd_electronic     2009-11-06
_journal_date_accepted     2009-11-17
_journal_name_full     'Acta Crystallographica, Section E'
_journal_year     2009
_journal_volume     65
_journal_issue     12
_journal_page_first     o3177
_journal_page_last     o3177
_journal_paper_category     QO
_journal_coeditor_code     RZ2392
_publ_contact_author_name     'Maria Gdaniec'
_publ_contact_author_address
;
Faculty of Chemistry
Adam Mickiewicz University
60-780 Pozna\'n
Poland
;
_publ_contact_author_email     'magdan@amu.edu.pl'
_publ_contact_author_fax     '048 61 8658008'
_publ_contact_author_phone     '048 61 8291273'
_publ_section_title
;
Phenazine--naphthalene-1,5-diamine--water (1/1/2)
;
loop_
    _publ_author_name
    _publ_author_address
    'Czapik, Agnieszka'
;
Faculty of Chemistry
Adam Mickiewicz University
60-780 Pozna\'n
Poland
;
    'Gdaniec, Maria'
;
Faculty of Chemistry
Adam Mickiewicz University
60-780 Pozna\'n
Poland
;
_publ_section_synopsis     .
data_I
_audit_creation_method     SHELXL-97
_chemical_name_systematic
;
Phenazine--naphthalene-1,5-diamine--water (1/1/2)
;
_chemical_name_common     ?
_chemical_formula_moiety     'C12 H8 N2, C10 H10 N2, 2(H2 O)'
_chemical_formula_sum     'C22 H22 N4 O2'
_chemical_formula_iupac     'C12 H8 N2, C10 H10 N2, 2H2 O'
_chemical_formula_weight     374.44
_chemical_melting_point     ?
_symmetry_cell_setting     monoclinic
_symmetry_space_group_name_H-M     'P 21/n'
_symmetry_space_group_name_Hall     '-P 2yn'
loop_
    _symmetry_equiv_pos_as_xyz
    'x, y, z'
    '-x+1/2, y+1/2, -z+1/2'
    '-x, -y, -z'
    'x-1/2, -y-1/2, z-1/2'
_cell_length_a     13.0395(10)
_cell_length_b     4.9266(2)
_cell_length_c     15.7211(12)
_cell_angle_alpha     90.00
_cell_angle_beta     112.508(9)
_cell_angle_gamma     90.00
_cell_volume     933.00(11)
_cell_formula_units_Z     2
_cell_measurement_reflns_used     3369
_cell_measurement_theta_min     2.57
_cell_measurement_theta_max     27.86
_cell_measurement_temperature     130(2)
_exptl_crystal_description     cube
_exptl_crystal_colour     red
_exptl_crystal_size_max     0.25
_exptl_crystal_size_mid     0.25
_exptl_crystal_size_min     0.25
_exptl_crystal_density_diffrn     1.333
_exptl_crystal_density_meas     ?
_exptl_crystal_density_method     'not measured'
_exptl_crystal_F_000     396
_exptl_absorpt_coefficient_mu     0.088
_exptl_absorpt_correction_type     none
_exptl_absorpt_process_details     ?
_exptl_absorpt_correction_T_min     ?
_exptl_absorpt_correction_T_max     ?
_exptl_special_details
;
;
_diffrn_ambient_temperature     130(2)
_diffrn_radiation_type     MoK\a
_diffrn_radiation_wavelength     0.71073
_diffrn_radiation_source     'fine-focus sealed tube'
_diffrn_radiation_monochromator     graphite
_diffrn_measurement_device_type     'Kuma KM-4-CCD \k-geometry'
_diffrn_measurement_method     '\w scans'
_diffrn_detector_area_resol_mean     ?
_diffrn_reflns_number     5251
_diffrn_reflns_av_R_equivalents     0.0217
_diffrn_reflns_av_sigmaI/netI     0.0232
_diffrn_reflns_theta_min     4.37
_diffrn_reflns_theta_max     25.02
_diffrn_reflns_theta_full     25.02
_diffrn_measured_fraction_theta_max     0.995
_diffrn_measured_fraction_theta_full     0.995
_diffrn_reflns_limit_h_min     -15
_diffrn_reflns_limit_h_max     15
_diffrn_reflns_limit_k_min     -5
_diffrn_reflns_limit_k_max     5
_diffrn_reflns_limit_l_min     -18
_diffrn_reflns_limit_l_max     18
_diffrn_standards_number     0
_diffrn_standards_interval_count     0
_diffrn_standards_interval_time     0
_diffrn_standards_decay_%     0
_refine_special_details
;
Refinement of <i>F</i>^2^ against ALL reflections. The weighted <i>R</i>-factor
<i>wR</i> and goodness of fit <i>S</i> are based on <i>F</i>^2^, conventional
<i>R</i>-factors <i>R</i> are based on <i>F</i>, with <i>F</i> set to zero for
negative <i>F</i>^2^. The threshold expression of <i>F</i>^2^ >
\s(<i>F</i>^2^) is used only for calculating <i>R</i>-factors(gt) <i>etc</i>.
and is not relevant to the choice of reflections for refinement.
<i>R</i>-factors based on <i>F</i>^2^ are statistically about twice as large
as those based on <i>F</i>, and <i>R</i>- factors based on ALL data will be
even larger.
;
_reflns_number_total     1643
_reflns_number_gt     1357
_reflns_threshold_expression     I>2sigma(I)
_refine_ls_structure_factor_coef     Fsqd
_refine_ls_matrix_type     full
_refine_ls_R_factor_all     0.0567
_refine_ls_R_factor_gt     0.0471
_refine_ls_wR_factor_gt     0.1353
_refine_ls_wR_factor_ref     0.1404
_refine_ls_goodness_of_fit_ref     1.083
_refine_ls_restrained_S_all     1.083
_refine_ls_number_reflns     1643
_refine_ls_number_parameters     143
_refine_ls_number_restraints     0
_refine_ls_hydrogen_treatment     mixed
_refine_ls_weighting_scheme     calc
_refine_ls_weighting_details
         'calc w=1/[\s^2^(Fo^2^)+(0.0606P)^2^+1.1003P] where P=(Fo^2^+2Fc^2^)/3'
_atom_sites_solution_hydrogens     geom
_atom_sites_solution_primary     direct
_atom_sites_solution_secondary     difmap
_refine_ls_shift/su_max     0.000
_refine_ls_shift/su_mean     0.000
_refine_diff_density_max     0.224
_refine_diff_density_min     -0.229
_refine_ls_extinction_method     none
_refine_ls_extinction_coef     ?
loop_
    _atom_type_symbol
    _atom_type_description
    _atom_type_scat_dispersion_real
    _atom_type_scat_dispersion_imag
    _atom_type_scat_source
    'C' 'C' 0.0033 0.0016
                         'International Tables Vol C Tables 4.2.6.8 and 6.1.1.4'
    'H' 'H' 0.0000 0.0000
                         'International Tables Vol C Tables 4.2.6.8 and 6.1.1.4'
    'N' 'N' 0.0061 0.0033
                         'International Tables Vol C Tables 4.2.6.8 and 6.1.1.4'
    'O' 'O' 0.0106 0.0060
                         'International Tables Vol C Tables 4.2.6.8 and 6.1.1.4'
_computing_data_collection
;
CrysAlis CCD (Oxford Diffraction, 2007)
;
_computing_cell_refinement
;
CrysAlis CCD (Oxford Diffraction, 2007)
;
_computing_data_reduction
;
CrysAlis RED (Oxford Diffraction, 2007)
;
_computing_structure_solution     'SHELXS97 (Sheldrick, 2008)'
_computing_structure_refinement     'SHELXL97 (Sheldrick, 2008)'
_computing_molecular_graphics
;
ORTEP-3 for Windows (Farrugia, 1997) and Mercury (Macrae <i>et al.</i>,
2006)
;
_computing_publication_material     'SHELXL97 (Sheldrick, 2008)'
loop_
    _atom_site_type_symbol
    _atom_site_label
    _atom_site_fract_x
    _atom_site_fract_y
    _atom_site_fract_z
    _atom_site_U_iso_or_equiv
    _atom_site_adp_type
    _atom_site_calc_flag
    _atom_site_refinement_flags
    _atom_site_occupancy
    _atom_site_disorder_assembly
    _atom_site_disorder_group
    N N1A 0.12558(17) 0.2658(5) 0.18906(13) 0.0249(5) Uani d . 1 . .
    H H1N 0.116(3) 0.419(8) 0.218(2) 0.054(10) Uiso d . 1 . .
    H H2N 0.198(3) 0.258(6) 0.1847(19) 0.038(8) Uiso d . 1 . .
    C C1A 0.03659(18) 0.2272(5) 0.10357(15) 0.0220(5) Uani d . 1 . .
    C C2A -0.05954(19) 0.3753(5) 0.08078(15) 0.0245(5) Uani d . 1 . .
    H H2A -0.0655 0.5056 0.1214 0.029 Uiso calc R 1 . .
    C C3A -0.14918(19) 0.3314(5) -0.00367(16) 0.0248(5) Uani d . 1 . .
    H H3A -0.2135 0.4343 -0.0185 0.030 Uiso calc R 1 . .
    C C4A 0.14256(19) -0.1391(5) 0.06406(16) 0.0243(5) Uani d . 1 . .
    H H4A 0.2021 -0.1134 0.1197 0.029 Uiso calc R 1 . .
    C C5A 0.04549(18) 0.0218(5) 0.04242(15) 0.0223(5) Uani d . 1 . .
    N N1B 0.05503(15) 0.9466(4) 0.43964(12) 0.0220(5) Uani d . 1 . .
    C C2B 0.08133(18) 0.8115(5) 0.51930(15) 0.0211(5) Uani d . 1 . .
    C C3B 0.16597(18) 0.6111(5) 0.54398(16) 0.0252(5) Uani d . 1 . .
    H H3B 0.2031 0.5753 0.5051 0.030 Uiso calc R 1 . .
    C C4B 0.19301(19) 0.4712(5) 0.62413(17) 0.0279(6) Uani d . 1 . .
    H H4B 0.2489 0.3411 0.6399 0.033 Uiso calc R 1 . .
    C C5B -0.02539(18) 1.1344(5) 0.41932(15) 0.0217(5) Uani d . 1 . .
    C C6B -0.0560(2) 1.2869(5) 0.33626(15) 0.0258(6) Uani d . 1 . .
    H H6B -0.0206 1.2553 0.2959 0.031 Uiso calc R 1 . .
    C C7B -0.1367(2) 1.4781(5) 0.31585(16) 0.0290(6) Uani d . 1 . .
    H H7B -0.1555 1.5778 0.2617 0.035 Uiso calc R 1 . .
    O O1W 0.12857(15) 0.7813(4) 0.29145(12) 0.0297(5) Uani d . 1 . .
    H H1W 0.137(3) 0.932(10) 0.269(3) 0.074(13) Uiso d . 1 . .
    H H2W 0.107(2) 0.819(6) 0.337(2) 0.035(8) Uiso d . 1 . .
loop_
    _atom_site_aniso_label
    _atom_site_aniso_U_11
    _atom_site_aniso_U_22
    _atom_site_aniso_U_33
    _atom_site_aniso_U_12
    _atom_site_aniso_U_13
    _atom_site_aniso_U_23
    N1A 0.0267(11) 0.0260(12) 0.0211(10) -0.0033(9) 0.0081(8) -0.0025(9)
    C1A 0.0246(12) 0.0221(12) 0.0212(11) -0.0043(10) 0.0108(9) 0.0018(9)
    C2A 0.0294(12) 0.0227(12) 0.0247(12) -0.0004(10) 0.0138(10) 0.0008(10)
    C3A 0.0222(11) 0.0244(13) 0.0292(12) 0.0022(10) 0.0114(10) 0.0043(10)
    C4A 0.0223(11) 0.0243(13) 0.0261(12) -0.0029(10) 0.0089(9) 0.0011(10)
    C5A 0.0261(11) 0.0201(12) 0.0240(11) -0.0036(9) 0.0132(10) 0.0020(9)
    N1B 0.0252(10) 0.0201(10) 0.0230(10) -0.0026(8) 0.0119(8) -0.0032(8)
    C2B 0.0226(11) 0.0181(12) 0.0247(11) -0.0044(9) 0.0114(9) -0.0038(9)
    C3B 0.0245(12) 0.0240(12) 0.0302(12) -0.0001(10) 0.0139(10) -0.0017(10)
    C4B 0.0250(12) 0.0216(13) 0.0346(13) 0.0027(10) 0.0085(10) -0.0008(10)
    C5B 0.0228(11) 0.0196(12) 0.0246(12) -0.0039(9) 0.0111(9) -0.0040(9)
    C6B 0.0312(12) 0.0262(13) 0.0220(12) -0.0006(11) 0.0124(10) -0.0005(10)
    C7B 0.0355(13) 0.0237(13) 0.0257(12) -0.0014(11) 0.0094(10) 0.0021(10)
    O1W 0.0405(10) 0.0279(11) 0.0257(9) 0.0042(8) 0.0182(8) -0.0001(8)
_geom_special_details
;
All e.s.d.'s (except the e.s.d. in the dihedral angle between two l.s. planes)
are estimated using the full covariance matrix. The cell e.s.d.'s are taken
into account individually in the estimation of e.s.d.'s in distances, angles
and torsion angles; correlations between e.s.d.'s in cell parameters are only
used when they are defined by crystal symmetry. An approximate (isotropic)
treatment of cell e.s.d.'s is used for estimating e.s.d.'s involving l.s.
planes.
;
loop_
    _geom_bond_atom_site_label_1
    _geom_bond_atom_site_label_2
    _geom_bond_site_symmetry_2
    _geom_bond_distance
    _geom_bond_publ_flag
    N1A C1A . 1.412(3) ?
    N1A H1N . 0.91(4) ?
    N1A H2N . 0.97(3) ?
    C1A C2A . 1.374(3) ?
    C1A C5A . 1.431(3) ?
    C2A C3A . 1.410(3) ?
    C2A H2A . 0.9300 ?
    C3A C4A 3 1.367(3) ?
    C3A H3A . 0.9300 ?
    C4A C3A 3 1.367(3) ?
    C4A C5A . 1.420(3) ?
    C4A H4A . 0.9300 ?
    C5A C5A 3 1.422(4) ?
    N1B C2B . 1.341(3) ?
    N1B C5B . 1.342(3) ?
    C2B C3B . 1.420(3) ?
    C2B C5B 3_576 1.440(3) ?
    C3B C4B . 1.359(3) ?
    C3B H3B . 0.9300 ?
    C4B C7B 3_576 1.422(4) ?
    C4B H4B . 0.9300 ?
    C5B C6B . 1.425(3) ?
    C6B C7B . 1.356(3) ?
    C6B H6B . 0.9300 ?
    C7B H7B . 0.9300 ?
    O1W H1W . 0.85(5) ?
    O1W H2W . 0.89(3) ?
loop_
    _geom_angle_atom_site_label_1
    _geom_angle_atom_site_label_2
    _geom_angle_atom_site_label_3
    _geom_angle_site_symmetry_1
    _geom_angle_site_symmetry_3
    _geom_angle
    _geom_angle_publ_flag
    C1A N1A H1N . . 111(2) ?
    C1A N1A H2N . . 113.2(16) ?
    H1N N1A H2N . . 113(3) ?
    C2A C1A N1A . . 120.8(2) ?
    C2A C1A C5A . . 120.1(2) ?
    N1A C1A C5A . . 119.1(2) ?
    C1A C2A C3A . . 120.6(2) ?
    C1A C2A H2A . . 119.7 ?
    C3A C2A H2A . . 119.7 ?
    C4A C3A C2A 3 . 120.7(2) ?
    C4A C3A H3A 3 . 119.7 ?
    C2A C3A H3A . . 119.7 ?
    C3A C4A C5A 3 . 120.5(2) ?
    C3A C4A H4A 3 . 119.7 ?
    C5A C4A H4A . . 119.7 ?
    C4A C5A C5A . 3 119.2(3) ?
    C4A C5A C1A . . 121.9(2) ?
    C5A C5A C1A 3 . 118.9(3) ?
    C2B N1B C5B . . 117.47(18) ?
    N1B C2B C3B . . 119.61(19) ?
    N1B C2B C5B . 3_576 121.3(2) ?
    C3B C2B C5B . 3_576 119.1(2) ?
    C4B C3B C2B . . 120.3(2) ?
    C4B C3B H3B . . 119.8 ?
    C2B C3B H3B . . 119.8 ?
    C3B C4B C7B . 3_576 120.7(2) ?
    C3B C4B H4B . . 119.7 ?
    C7B C4B H4B 3_576 . 119.7 ?
    N1B C5B C6B . . 120.1(2) ?
    N1B C5B C2B . 3_576 121.2(2) ?
    C6B C5B C2B . 3_576 118.7(2) ?
    C7B C6B C5B . . 120.2(2) ?
    C7B C6B H6B . . 119.9 ?
    C5B C6B H6B . . 119.9 ?
    C6B C7B C4B . 3_576 121.0(2) ?
    C6B C7B H7B . . 119.5 ?
    C4B C7B H7B 3_576 . 119.5 ?
    H1W O1W H2W . . 107(3) ?
loop_
    _geom_hbond_atom_site_label_D
    _geom_hbond_atom_site_label_H
    _geom_hbond_atom_site_label_A
    _geom_hbond_site_symmetry_A
    _geom_hbond_distance_DH
    _geom_hbond_distance_HA
    _geom_hbond_distance_DA
    _geom_hbond_angle_DHA
    N1A H1N O1W . 0.91(4) 2.10(4) 2.999(3) 169(3)
    N1A H2N O1W 2_545 0.97(3) 2.15(3) 3.102(3) 166(2)
    O1W H1W N1A 1_565 0.85(5) 2.04(5) 2.871(3) 167(4)
    O1W H2W N1B . 0.89(3) 2.07(3) 2.953(3) 174(3)
