# Supplementary material for: Phenazine–naphthalene-1,5-diamine–water (1/1/2)
Source: Acta Crystallogr Sect E Struct Rep Online. 2009 Nov 21;65(Pt 12):o3177. doi: 10.1107/S1600536809049009 (PMC2972038; doi:10.1107/S1600536809049009)
Supplement: Supplementary file 2 [file e-65-o3177-Isup2.hkl]

# 
# h,k,l, Fc-squared, Fo-squared, sigma(Fo-squared) and status flag 
# 
data_I
_shelx_title ' aga30 in P2(1)/n' 
_shelx_refln_list_code          4 
_shelx_F_calc_maximum       87.08 
_exptl_crystal_F_000       396.00 
_reflns_d_resolution_high  0.8403 
 
loop_ 
 _symmetry_equiv_pos_as_xyz 
 'x, y, z' 
 '-x+1/2, y+1/2, -z+1/2' 
 '-x, -y, -z' 
 'x-1/2, -y-1/2, z-1/2' 
 
_cell_length_a    13.0395 
_cell_length_b     4.9266 
_cell_length_c    15.7211 
_cell_angle_alpha  90.000 
_cell_angle_beta  112.508 
_cell_angle_gamma  90.000 
 
_shelx_F_squared_multiplier     1.000 
 
loop_ 
 _refln_index_h 
 _refln_index_k 
 _refln_index_l 
 _refln_F_squared_calc 
 _refln_F_squared_meas 
 _refln_F_squared_sigma 
 _refln_observed_status 
   4   0   0     3677.36     3321.79     14.44 o 
   6   0   0      240.52      210.97      1.63 o 
   8   0   0       88.34       97.80      2.05 o 
  10   0   0     1174.36     1452.96     19.11 o 
  12   0   0      359.35      374.36      7.19 o 
  14   0   0       20.75       25.93      6.35 o 
   1   1   0      299.38      303.99      2.55 o 
   2   1   0     6115.97     5784.23     11.59 o 
   3   1   0     3782.83     3818.52     23.09 o 
   4   1   0      251.82      269.02      3.00 o 
   5   1   0       95.11       94.04      4.34 o 
   6   1   0        4.06        1.94      0.70 o 
   7   1   0       40.32       56.94      1.36 o 
   8   1   0      134.21      125.66      1.51 o 
   9   1   0        2.13        2.13      1.19 o 
  10   1   0       68.89       66.61      1.56 o 
  11   1   0       73.33       73.59      1.75 o 
  12   1   0      207.75      217.77      4.85 o 
  13   1   0        9.59       14.62      2.71 o 
  14   1   0       16.19       19.76      3.19 o 
   0   2   0      587.85      600.69      5.54 o 
   1   2   0       40.46       38.49      1.29 o 
   2   2   0      205.01      219.60      4.27 o 
   3   2   0       79.49      116.10      1.90 o 
   4   2   0      527.09      537.69      4.86 o 
   5   2   0        1.18        8.56      1.13 o 
   6   2   0       19.76       25.52      1.74 o 
   7   2   0      105.23      127.04      3.98 o 
   8   2   0      353.33      353.31      4.30 o 
   9   2   0        5.37        6.05      1.72 o 
  10   2   0        3.55        5.91      1.92 o 
  11   2   0      115.21      103.97      2.64 o 
  12   2   0        0.65        0.07      2.05 o 
  13   2   0        1.65        2.05      3.10 o 
   1   3   0       10.95       13.97      0.97 o 
   2   3   0      229.75      231.64      2.67 o 
   3   3   0      194.30      182.04      5.15 o 
   4   3   0       15.46       18.05      2.27 o 
   5   3   0        0.15        1.09      1.72 o 
   6   3   0       30.68       30.90      1.59 o 
   7   3   0       67.74       61.48      4.18 o 
   8   3   0      179.72      151.68      3.19 o 
   9   3   0      210.52      172.20      3.65 o 
  10   3   0       27.91       14.28      2.82 o 
  11   3   0       29.63       22.71      3.16 o 
  12   3   0       11.61       10.20      3.19 o 
   0   4   0      133.55      138.34      3.15 o 
   1   4   0       15.33       13.92      1.80 o 
   2   4   0       16.08       16.75      2.53 o 
   3   4   0       15.56       16.61      2.38 o 
   4   4   0       17.67       16.21      2.32 o 
   5   4   0       95.38       93.91      3.15 o 
   6   4   0       35.35       28.68      2.95 o 
   7   4   0      155.05      162.93      4.18 o 
   8   4   0        2.85        3.88      5.00 o 
   9   4   0        5.29        5.16      3.71 o 
  10   4   0        4.29        2.13      4.12 o 
   1   5   0       23.02       28.89      3.28 o 
   2   5   0      148.37      166.34      6.30 o 
   3   5   0       15.67       23.13      5.33 o 
   4   5   0        3.90       14.85      5.33 o 
   5   5   0       12.63        8.81      3.44 o 
   6   5   0       15.58       11.36      5.44 o 
   7   5   0       32.14       37.04      6.04 o 
 -13   0   1       29.04       29.60      3.59 o 
 -11   0   1       96.93      100.61      2.20 o 
  -9   0   1      238.74      244.31      4.08 o 
  -7   0   1       25.44       25.64      0.94 o 
  -5   0   1     1098.54     1021.14      5.88 o 
  -3   0   1      576.40      536.02      1.74 o 
   3   0   1      525.44      449.62      4.25 o 
   5   0   1      304.76      249.28      2.05 o 
   7   0   1     1236.34     1228.66      6.40 o 
   9   0   1      204.10      287.70      3.76 o 
  11   0   1      596.77      588.87      5.89 o 
  13   0   1       13.51       18.73      4.04 o 
 -14   1   1      123.84      130.13      3.85 o 
 -13   1   1      100.94       98.72      2.78 o 
 -12   1   1       76.52       74.58      2.07 o 
 -11   1   1      110.52      104.68      2.76 o 
 -10   1   1        0.03       -0.13      0.30 o 
  -9   1   1       49.96       44.26      1.09 o 
  -8   1   1      100.10       96.79      1.69 o 
  -7   1   1      336.35      352.03      3.13 o 
  -6   1   1      644.40      669.65      7.67 o 
  -5   1   1      513.49      538.35      6.92 o 
  -4   1   1      173.56      235.50      8.49 o 
  -3   1   1       53.94       58.75      1.06 o 
  -2   1   1      181.50      144.49      2.65 o 
  -1   1   1      601.57      607.95      4.77 o 
   0   1   1       37.38       30.68      0.87 o 
   1   1   1     2147.28     2003.55     17.89 o 
   2   1   1     7582.27     7119.27     51.02 o 
   3   1   1     3908.53     3653.86     15.97 o 
   4   1   1       17.65       16.83      0.98 o 
   5   1   1      948.91      978.53      5.36 o 
   6   1   1      247.76      309.00      2.46 o 
   7   1   1        0.23        1.32      0.88 o 
   8   1   1       28.71       27.60      1.03 o 
   9   1   1       49.94       47.86      1.51 o 
  10   1   1        7.50        7.59      1.59 o 
  11   1   1        5.80        6.95      1.76 o 
  12   1   1       14.00       17.25      2.24 o 
  13   1   1        5.52        3.37      2.90 o 
 -13   2   1       39.97       36.58      3.54 o 
 -12   2   1        8.87        8.34      2.68 o 
 -11   2   1       45.54       46.81      2.68 o 
 -10   2   1       45.82       39.50      2.40 o 
  -9   2   1       88.41       82.40      2.45 o 
  -8   2   1        8.62       11.73      1.73 o 
  -7   2   1        0.01        1.07      1.68 o 
  -6   2   1      372.32      368.72      6.91 o 
  -5   2   1      579.28      630.79      5.30 o 
  -4   2   1      218.98      281.03      5.95 o 
  -3   2   1       64.73       80.46      1.27 o 
  -2   2   1      289.75      264.40      2.22 o 
  -1   2   1     1865.56     1939.58     12.91 o 
   0   2   1      656.68      595.18      5.70 o 
   1   2   1      959.21      923.15      4.36 o 
   2   2   1      163.81      187.84      5.54 o 
   3   2   1      846.19      905.22      6.18 o 
   4   2   1     2869.32     3004.83     16.35 o 
   5   2   1     1864.96     1762.26      7.56 o 
   6   2   1      514.97      525.13      6.79 o 
   7   2   1      365.84      362.58      3.65 o 
   8   2   1        0.05        1.15      1.22 o 
   9   2   1      157.28      150.10      2.77 o 
  10   2   1       54.71       53.19      2.20 o 
  11   2   1      181.06      156.03      2.74 o 
  12   2   1        2.47        1.97      2.26 o 
  13   2   1        0.72        4.92      2.91 o 
 -12   3   1       13.65        9.82      3.18 o 
 -11   3   1       25.49       23.57      3.08 o 
 -10   3   1       12.59        7.56      2.47 o 
  -9   3   1        3.97        2.69      2.39 o 
  -8   3   1       10.00        7.81      2.52 o 
  -7   3   1        0.55        0.71      2.20 o 
  -6   3   1        0.61        1.44      1.78 o 
  -5   3   1       15.25       14.54      1.86 o 
  -4   3   1       55.98       56.97      2.12 o 
  -3   3   1        3.70        1.33      1.05 o 
  -2   3   1       80.15       98.13      1.82 o 
  -1   3   1        1.71        5.04      1.34 o 
   0   3   1      529.15      554.72      3.49 o 
   1   3   1      164.31      157.97      2.94 o 
   2   3   1       49.98       58.01      1.56 o 
   3   3   1       83.23       96.48      3.48 o 
   4   3   1        3.20        2.39      1.29 o 
   5   3   1        7.97        7.41      1.58 o 
   6   3   1       12.80        9.43      1.78 o 
   7   3   1      154.23      148.48      3.07 o 
   8   3   1        3.36        4.42      2.12 o 
   9   3   1       17.20       16.13      2.56 o 
  10   3   1        0.15        2.73      2.47 o 
  11   3   1        0.65        0.92      1.90 o 
 -10   4   1        0.55       -0.68      2.49 o 
  -9   4   1       37.55       30.62      5.67 o 
  -8   4   1        0.99        3.71      4.78 o 
  -7   4   1        3.03       -0.02      1.79 o 
  -6   4   1       72.95       62.26      2.82 o 
  -5   4   1      111.01      112.53      3.31 o 
  -4   4   1       86.62       92.90      3.03 o 
  -3   4   1      445.27      447.34      6.87 o 
  -2   4   1        2.63        3.51      2.13 o 
  -1   4   1       28.75       29.92      2.08 o 
   0   4   1       45.81       40.75      1.83 o 
   1   4   1        1.30        0.99      1.63 o 
   2   4   1       46.38       55.23      2.41 o 
   3   4   1        6.36        6.81      2.27 o 
   4   4   1        2.43        3.69      2.42 o 
   5   4   1       16.92       14.34      3.04 o 
   6   4   1       94.97      112.88      3.60 o 
   7   4   1        2.40        0.20      0.67 o 
   8   4   1        1.60       -0.55      2.12 o 
   9   4   1       42.23       36.08      4.53 o 
  10   4   1        4.52        3.12      4.23 o 
  -7   5   1        7.02        7.34      5.84 o 
  -6   5   1        0.02       -2.59      4.86 o 
  -5   5   1       23.21       21.39      3.64 o 
  -4   5   1      183.54      194.36      7.95 o 
  -3   5   1      210.17      217.70      6.89 o 
  -2   5   1      245.66      264.29      5.54 o 
  -1   5   1       39.39       44.16      3.48 o 
   0   5   1        3.25       -0.59      1.12 o 
   1   5   1       71.12       76.19      5.41 o 
   2   5   1        5.90        5.78      4.99 o 
   3   5   1      103.87      118.06      5.54 o 
   4   5   1       93.31       92.07      6.68 o 
   5   5   1        4.75        5.88      3.29 o 
   6   5   1       18.19       25.60      3.87 o 
   7   5   1       55.50       57.94      4.35 o 
 -14   0   2        2.75        0.05      0.63 o 
 -12   0   2      310.93      412.56      4.96 o 
 -10   0   2       13.31       15.72      1.32 o 
  -8   0   2      205.31      193.54      1.94 o 
  -6   0   2      249.49      201.36      1.51 o 
  -4   0   2      134.13      114.80      1.13 o 
   2   0   2      876.76      790.38     13.09 o 
   4   0   2     1852.73     1761.18      5.31 o 
   6   0   2       86.87       85.07      1.50 o 
   8   0   2     2186.15     2149.95     21.66 o 
  10   0   2      594.22      587.29      5.79 o 
  12   0   2        6.52       26.36      3.29 o 
 -14   1   2        8.68        8.44      3.17 o 
 -13   1   2        6.68        5.41      2.29 o 
 -12   1   2      244.05      238.58      3.13 o 
 -11   1   2       85.49       81.96      1.93 o 
 -10   1   2       60.74       54.29      1.12 o 
  -9   1   2        9.94       30.69      1.14 o 
  -8   1   2      124.02      121.71      1.89 o 
  -7   1   2       25.25       26.37      0.71 o 
  -6   1   2       99.87      112.47      4.55 o 
  -5   1   2      123.61      140.37      1.46 o 
  -4   1   2      296.58      256.82      2.72 o 
  -3   1   2     1464.46     1277.26      4.72 o 
  -2   1   2     2009.98     2062.96      5.57 o 
  -1   1   2      100.41      101.42      6.09 o 
   0   1   2      421.16      329.78      7.75 o 
   1   1   2     3897.83     3806.00     25.72 o 
   2   1   2     1190.76     1163.04      9.93 o 
   3   1   2      188.07      175.26      2.40 o 
   4   1   2       15.49       19.40      1.74 o 
   5   1   2      589.80      621.34      4.28 o 
   6   1   2       17.88       10.97      1.09 o 
   7   1   2       23.60       21.33      1.25 o 
   8   1   2        0.07        0.00      1.16 o 
   9   1   2       88.36       96.27      2.54 o 
  10   1   2       35.38       33.63      2.05 o 
  11   1   2       70.00       89.13      3.38 o 
  12   1   2       10.75       16.04      2.59 o 
  13   1   2       32.34       30.88      3.59 o 
 -14   2   2       19.29       15.87      4.12 o 
 -13   2   2        0.24        0.16      0.66 o 
 -12   2   2       65.66       70.29      2.78 o 
 -11   2   2        5.01        1.85      1.79 o 
 -10   2   2       41.85       36.19      1.92 o 
  -9   2   2       70.32       78.82      2.00 o 
  -8   2   2       43.18       42.64      1.76 o 
  -7   2   2       17.78       13.25      1.81 o 
  -6   2   2      292.18      272.85      8.63 o 
  -5   2   2      259.45      265.41      7.65 o 
  -4   2   2     1136.57     1152.44      9.20 o 
  -3   2   2       22.22       27.98      1.25 o 
  -2   2   2       81.90       90.82      5.68 o 
  -1   2   2      562.06      511.11     13.15 o 
   0   2   2      780.19      766.79      8.36 o 
   1   2   2       86.89       89.59      2.01 o 
   2   2   2      200.45      199.99      4.65 o 
   3   2   2       51.59       54.25      1.30 o 
   4   2   2      806.37      907.87      5.27 o 
   5   2   2      435.31      447.52      6.37 o 
   6   2   2       49.81       48.48      1.82 o 
   7   2   2        2.24        1.56      1.30 o 
   8   2   2       19.78       71.93      1.91 o 
   9   2   2        0.44       -0.30      0.82 o 
  10   2   2        6.97        6.13      2.45 o 
  11   2   2       12.47       12.02      2.06 o 
  12   2   2      185.83      176.63      4.30 o 
 -12   3   2        0.27       20.00      3.38 o 
 -11   3   2      151.00      137.63      4.27 o 
 -10   3   2        3.26        4.55      2.24 o 
  -9   3   2       97.90       87.78      3.33 o 
  -8   3   2      113.93      107.93      5.04 o 
  -7   3   2        0.69        2.32      1.96 o 
  -6   3   2       33.95       29.04      3.44 o 
  -5   3   2        1.06        3.47      1.67 o 
  -4   3   2      221.08      202.58      3.51 o 
  -3   3   2      226.15      243.27      2.42 o 
  -2   3   2      398.77      456.74      2.79 o 
  -1   3   2        1.21        2.88      1.20 o 
   0   3   2       89.84       82.51      3.03 o 
   1   3   2      351.28      378.30      6.57 o 
   2   3   2       72.62       73.20      1.78 o 
   3   3   2       36.19       27.38      1.08 o 
   4   3   2       62.29       59.91      1.41 o 
   5   3   2        8.61        9.08      1.44 o 
   6   3   2      365.93      373.44      3.78 o 
   7   3   2      239.93      244.97      3.83 o 
   8   3   2      651.64      620.24      6.21 o 
   9   3   2       30.21       26.68      2.85 o 
  10   3   2        1.12       -0.15      2.35 o 
  11   3   2       28.22       29.03      3.71 o 
 -11   4   2        0.61       -1.02      2.79 o 
 -10   4   2       22.79       24.66      5.36 o 
  -9   4   2       68.62       62.22      5.18 o 
  -8   4   2      108.19       93.41      5.27 o 
  -7   4   2        0.15       -0.75    236.74 o 
  -6   4   2        0.44        2.27      2.52 o 
  -5   4   2      196.87      195.29      6.89 o 
  -4   4   2      619.83      628.24      6.90 o 
  -3   4   2        8.32        4.84      2.46 o 
  -2   4   2      121.21      130.11      3.27 o 
  -1   4   2       40.46       37.94      1.78 o 
   0   4   2      583.92      574.78     23.02 o 
   1   4   2        3.58        2.23      1.74 o 
   2   4   2       15.35       18.12      1.91 o 
   3   4   2        0.24        0.03      1.80 o 
   4   4   2       82.63       76.27      2.95 o 
   5   4   2       23.88       24.79      2.98 o 
   6   4   2      247.57      240.85      4.21 o 
   7   4   2       13.75       12.60      2.84 o 
   8   4   2       40.30       43.48      4.18 o 
   9   4   2       68.57       65.00      4.78 o 
  -7   5   2       41.52       30.38      5.92 o 
  -6   5   2       52.62       46.62      5.79 o 
  -5   5   2        0.61       -0.98      6.84 o 
  -4   5   2        0.04       -1.04      2.73 o 
  -3   5   2        1.46        0.03      1.42 o 
  -2   5   2       46.18       47.63      2.77 o 
  -1   5   2        2.23        0.03      0.68 o 
   0   5   2      277.38      283.45      8.16 o 
   1   5   2      213.79      236.81      7.55 o 
   2   5   2      192.84      193.75      6.90 o 
   3   5   2       33.93       43.62      4.11 o 
   4   5   2        0.39       -1.28      2.61 o 
   5   5   2       21.83       17.07      3.82 o 
   6   5   2       21.07       21.04      3.29 o 
 -15   0   3       29.01       21.16      6.81 o 
 -13   0   3       98.95       87.40      3.53 o 
 -11   0   3      473.96      483.58      6.50 o 
  -9   0   3       28.73       29.29      1.02 o 
  -7   0   3      882.77      863.94      7.84 o 
  -5   0   3      644.42      620.11      3.68 o 
  -3   0   3      626.59      735.22      4.02 o 
   1   0   3     2234.05     1926.65      6.76 o 
   3   0   3      404.21      361.74      5.41 o 
   5   0   3      104.22       88.72      1.57 o 
   7   0   3       35.62       55.23      1.56 o 
   9   0   3      177.88      164.24      5.28 o 
  11   0   3       56.01       59.09      6.33 o 
  13   0   3       28.89       28.22      5.61 o 
 -14   1   3      239.59      251.50      4.79 o 
 -13   1   3      302.66      306.14      4.97 o 
 -12   1   3       60.54       62.32      1.89 o 
 -11   1   3        9.14        9.00      1.30 o 
 -10   1   3      125.50      186.02      3.26 o 
  -9   1   3      362.46      340.87      2.51 o 
  -8   1   3      109.82      115.20      2.17 o 
  -7   1   3       51.75       59.45      1.55 o 
  -6   1   3      775.78      831.16      7.70 o 
  -5   1   3      455.73      448.19      4.61 o 
  -4   1   3      338.31      309.73      1.74 o 
  -3   1   3     3534.24     3606.56      4.45 o 
  -2   1   3     2207.20     2049.89      5.84 o 
  -1   1   3     5668.90     5147.98     12.27 o 
   0   1   3      583.03      926.81     35.53 o 
   1   1   3       10.11       30.61      2.20 o 
   2   1   3      720.04      706.30      6.78 o 
   3   1   3       97.90       86.31      1.39 o 
   4   1   3       35.61       57.47      2.32 o 
   5   1   3      461.96      486.09      3.48 o 
   6   1   3      320.49      295.95      2.91 o 
   7   1   3        0.18       -0.18      1.00 o 
   8   1   3       10.64       18.27      2.02 o 
   9   1   3      579.06      560.97     10.62 o 
  10   1   3       52.86       51.21      2.22 o 
  11   1   3       20.44       21.68      2.54 o 
  12   1   3       55.80       50.99      2.86 o 
 -14   2   3       33.40       38.79      3.83 o 
 -13   2   3      183.52      181.81      3.81 o 
 -12   2   3        4.75        4.13      2.10 o 
 -11   2   3        1.08        0.87      1.80 o 
 -10   2   3      165.36      144.72      2.67 o 
  -9   2   3      185.98      174.10      3.17 o 
  -8   2   3      175.47      172.48      4.94 o 
  -7   2   3      108.90       95.56      4.45 o 
  -6   2   3        8.86       41.91      6.46 o 
  -5   2   3        2.80        6.37      1.16 o 
  -4   2   3       48.85       51.16      1.56 o 
  -3   2   3      263.00      304.67      5.98 o 
  -2   2   3       17.41       12.88      2.00 o 
  -1   2   3      343.51      355.03     26.49 o 
   0   2   3       67.19       83.08      9.14 o 
   1   2   3       12.26       12.34      1.46 o 
   2   2   3      222.35      253.03      4.48 o 
   3   2   3      851.02      833.08      5.55 o 
   4   2   3      733.38      795.33      6.31 o 
   5   2   3        0.04        1.22      1.12 o 
   6   2   3       19.93       20.60      1.38 o 
   7   2   3       46.99       98.65      2.12 o 
   8   2   3       52.28       46.74      1.81 o 
   9   2   3        0.05       -0.03      2.21 o 
  10   2   3       74.80       70.25      2.64 o 
  11   2   3       12.95       10.06      2.39 o 
  12   2   3       61.06       66.77      2.90 o 
 -13   3   3       57.36       55.15      3.87 o 
 -12   3   3      139.16      128.85      3.60 o 
 -11   3   3        9.27        8.33      2.67 o 
 -10   3   3       12.21       11.08      3.14 o 
  -9   3   3       55.01       43.03      4.42 o 
  -8   3   3      136.81      127.58      5.37 o 
  -7   3   3       44.58       43.02      2.07 o 
  -6   3   3        1.36        1.13      1.78 o 
  -5   3   3       18.50       16.85      1.68 o 
  -4   3   3      350.18      353.98      4.47 o 
  -3   3   3      134.69      142.06      2.91 o 
  -2   3   3      278.95      318.15      5.84 o 
  -1   3   3      647.70      642.73      4.45 o 
   0   3   3        0.90        3.06      1.37 o 
   1   3   3      150.14      132.02      5.17 o 
   2   3   3      160.91      167.59      2.61 o 
   3   3   3      225.30      207.56      3.69 o 
   4   3   3        3.42        4.68      1.22 o 
   5   3   3       15.53       13.54      1.56 o 
   6   3   3      377.15      399.64      4.58 o 
   7   3   3       80.89       68.08      3.18 o 
   8   3   3       52.02       50.09      2.86 o 
   9   3   3       19.72       18.41      3.78 o 
  10   3   3       37.38       34.78      4.40 o 
  11   3   3       29.03       39.47      5.10 o 
 -11   4   3        2.25       -0.81      2.36 o 
 -10   4   3       11.42       11.75      3.47 o 
  -9   4   3        0.33        0.79      4.63 o 
  -8   4   3        2.72       -0.22      2.91 o 
  -7   4   3      171.07      171.57      6.44 o 
  -6   4   3       30.93       32.67      4.04 o 
  -5   4   3      621.91      650.38      9.02 o 
  -4   4   3        0.05       -1.20      1.20 o 
  -3   4   3       53.96       59.61      2.51 o 
  -2   4   3        6.91        7.66      2.00 o 
  -1   4   3       15.67       15.34      2.50 o 
   0   4   3      129.44      129.37      3.37 o 
   1   4   3       60.97       60.55      2.54 o 
   2   4   3      199.89      196.88      3.23 o 
   3   4   3      108.75      109.94      3.39 o 
   4   4   3        6.21       23.67      2.84 o 
   5   4   3      211.23      207.94      3.92 o 
   6   4   3        5.52        6.08      2.52 o 
   7   4   3      303.96      327.36      6.45 o 
   8   4   3       19.01       17.26      3.36 o 
   9   4   3       74.85       66.05      5.13 o 
  -8   5   3       54.48       50.47      7.21 o 
  -7   5   3        0.41        1.14      5.36 o 
  -6   5   3       53.80       41.73      5.91 o 
  -5   5   3       13.93       11.64      4.67 o 
  -4   5   3       30.53       28.45      5.33 o 
  -3   5   3        1.55       -0.18      0.79 o 
  -2   5   3       29.69       30.37      2.95 o 
  -1   5   3       19.18       17.99      3.79 o 
   0   5   3      100.07       96.35      5.47 o 
   1   5   3       46.84       53.27      5.61 o 
   2   5   3       42.35       42.68      4.91 o 
   3   5   3       50.43       49.54      4.98 o 
   4   5   3        0.06        3.01      4.62 o 
   5   5   3        0.73        0.23      1.42 o 
   6   5   3       75.90       73.89      3.80 o 
 -14   0   4      605.60      616.27     12.40 o 
 -12   0   4      469.71      459.54      6.12 o 
 -10   0   4        4.73        7.58      1.39 o 
  -8   0   4     1078.52     1138.65      5.74 o 
  -6   0   4        7.85        4.07      0.98 o 
  -4   0   4     6181.33     6731.38     20.74 o 
  -2   0   4      123.66      130.86      2.82 o 
   0   0   4       58.24       57.54      1.57 o 
   2   0   4      275.47      225.19      2.36 o 
   4   0   4      213.51      258.77      1.94 o 
   6   0   4       22.19       92.35      2.06 o 
   8   0   4        0.34        0.66      1.22 o 
  10   0   4       68.04       62.61      4.14 o 
  12   0   4        0.05       -1.12      3.00 o 
 -15   1   4       60.26       60.92      3.93 o 
 -14   1   4        3.66        0.90      1.86 o 
 -13   1   4      143.93      141.60      3.50 o 
 -12   1   4        0.69        1.00      1.48 o 
 -11   1   4       54.61       65.75      1.84 o 
 -10   1   4       22.11       28.68      1.34 o 
  -9   1   4      190.34      181.21      4.83 o 
  -8   1   4      810.85      799.29      7.17 o 
  -7   1   4      398.45      383.19      3.47 o 
  -6   1   4      987.94      989.30      4.74 o 
  -5   1   4       35.23       33.85      2.68 o 
  -4   1   4     1993.65     2090.18      4.55 o 
  -3   1   4     1397.53     1267.91      3.88 o 
  -2   1   4     4056.36     3715.97     18.32 o 
  -1   1   4     1144.58     1256.53     38.89 o 
   0   1   4     1761.85     1655.73      8.80 o 
   1   1   4       64.79       56.07      1.85 o 
   2   1   4        7.88        8.96      0.93 o 
   3   1   4      330.86      357.78      4.00 o 
   4   1   4     1870.70     1745.37     15.86 o 
   5   1   4        0.13        0.72      1.06 o 
   6   1   4       48.06       45.41      1.41 o 
   7   1   4      122.07      116.19      3.99 o 
   8   1   4      681.56      624.45     11.55 o 
   9   1   4      200.58      220.17      5.36 o 
  10   1   4       14.15       22.37      2.43 o 
  11   1   4        5.22        6.15      2.34 o 
  12   1   4        0.44        2.07      2.92 o 
 -14   2   4       71.14       74.46      3.56 o 
 -13   2   4       37.24       45.20      3.18 o 
 -12   2   4        6.88        4.95      2.07 o 
 -11   2   4       16.53       10.49      2.08 o 
 -10   2   4      154.74      143.22      3.10 o 
  -9   2   4      112.50      105.61      4.51 o 
  -8   2   4       48.76       57.80      2.30 o 
  -7   2   4      196.53      209.39      8.73 o 
  -6   2   4       46.93       45.62      2.08 o 
  -5   2   4      510.82      485.20      5.11 o 
  -4   2   4      402.58      472.80      3.57 o 
  -3   2   4      184.09      150.87      4.03 o 
  -2   2   4       30.16       27.66      1.60 o 
  -1   2   4      859.66      888.84     39.93 o 
   0   2   4       58.98      109.70      2.39 o 
   1   2   4       58.92       60.55      3.78 o 
   2   2   4      826.07      806.15      3.61 o 
   3   2   4      263.16      258.48      2.28 o 
   4   2   4      287.14      290.11      5.99 o 
   5   2   4       36.37       31.86      1.42 o 
   6   2   4       79.04       90.60      3.55 o 
   7   2   4        4.53        3.51      1.55 o 
   8   2   4        0.01        0.18      1.41 o 
   9   2   4        5.82        9.50      2.46 o 
  10   2   4       35.84       30.13      3.11 o 
  11   2   4       40.38       35.54      2.96 o 
 -13   3   4        0.27        0.72      2.88 o 
 -12   3   4       85.88       77.81      3.06 o 
 -11   3   4       15.56       27.47      3.81 o 
 -10   3   4       80.03       72.15      4.77 o 
  -9   3   4       53.74       47.13      4.40 o 
  -8   3   4        0.09       -3.87      3.87 o 
  -7   3   4       47.81       51.45      3.91 o 
  -6   3   4      145.70      146.50      3.49 o 
  -5   3   4       20.24       17.23      1.73 o 
  -4   3   4      873.16      913.41      9.34 o 
  -3   3   4      695.96      692.82      9.29 o 
  -2   3   4        1.74        1.15      1.13 o 
  -1   3   4       16.24       22.84      1.38 o 
   0   3   4      219.39      210.76      2.84 o 
   1   3   4      204.91      221.05      3.78 o 
   2   3   4       77.54       82.73      3.40 o 
   3   3   4       73.45       73.52      3.16 o 
   4   3   4        7.14        6.87      2.39 o 
   5   3   4      454.12      444.43      8.70 o 
   6   3   4      103.73      100.39      7.94 o 
   7   3   4       66.80       64.95      3.22 o 
   8   3   4       35.75       30.25      3.46 o 
   9   3   4        0.72        0.74      3.56 o 
  10   3   4       14.87       17.72      4.16 o 
 -11   4   4       33.93       37.93      5.33 o 
 -10   4   4       20.78       11.30      6.17 o 
  -9   4   4        7.77        6.69      5.48 o 
  -8   4   4       13.82       15.71      4.93 o 
  -7   4   4       98.27      116.49      5.58 o 
  -6   4   4       15.71       12.66      4.19 o 
  -5   4   4      122.33      126.74      5.33 o 
  -4   4   4      119.58      135.97      3.42 o 
  -3   4   4        7.92        5.40      1.89 o 
  -2   4   4       42.27       39.34      2.74 o 
  -1   4   4       90.72      104.97      3.29 o 
   0   4   4       20.92       21.31      2.53 o 
   1   4   4      415.13      411.07      4.50 o 
   2   4   4      256.00      254.58      5.51 o 
   3   4   4       90.23      120.01      2.97 o 
   4   4   4       74.18       74.93      2.60 o 
   5   4   4       32.32       33.53      2.77 o 
   6   4   4      176.83      189.86      4.03 o 
   7   4   4       11.95        4.54      2.88 o 
   8   4   4      111.81      109.26      4.70 o 
  -8   5   4       26.08       30.71      7.13 o 
  -7   5   4        9.33        6.57      5.68 o 
  -6   5   4      105.23       97.35      5.90 o 
  -5   5   4       13.56       14.67      3.58 o 
  -4   5   4       29.34       31.16      3.00 o 
  -3   5   4       36.13       36.55      2.99 o 
  -2   5   4       71.36       69.81      3.50 o 
  -1   5   4      260.82      282.21      8.64 o 
   0   5   4      159.58      150.44      6.52 o 
   1   5   4       14.39       14.93      5.03 o 
   2   5   4       60.22       61.15      5.07 o 
   3   5   4      141.96      147.81      6.04 o 
   4   5   4       17.51       14.81      4.05 o 
   5   5   4        2.75        2.31      3.19 o 
 -15   0   5      120.74      136.88      6.73 o 
 -13   0   5      574.20      614.61      7.72 o 
 -11   0   5       19.26       22.48      1.90 o 
  -9   0   5      291.25      330.42      4.64 o 
  -7   0   5      241.47      248.99      2.76 o 
  -5   0   5     1835.97     2034.24     12.50 o 
  -3   0   5      266.09      290.02      1.85 o 
  -1   0   5      118.29      125.81      4.53 o 
   1   0   5     2131.88     2035.47      7.59 o 
   3   0   5      350.45      397.87      5.92 o 
   7   0   5        3.74        4.54      1.66 o 
   9   0   5        1.49        3.71      3.08 o 
  11   0   5       30.56       28.61      5.69 o 
 -15   1   5        2.34        3.51      3.08 o 
 -14   1   5       23.65       26.04      2.79 o 
 -13   1   5      174.52      171.15      4.55 o 
 -12   1   5      222.00      224.79      4.32 o 
 -11   1   5      237.85      228.31      2.54 o 
 -10   1   5      187.36      180.98      2.38 o 
  -9   1   5       35.20       39.24      1.19 o 
  -8   1   5      184.93      168.25      2.41 o 
  -7   1   5      338.02      330.02      4.83 o 
  -6   1   5       15.45       15.63      1.08 o 
  -5   1   5      925.14     1013.55      5.88 o 
  -4   1   5      931.06      893.11      3.33 o 
  -3   1   5      498.97      489.19      6.17 o 
  -2   1   5     2245.56     2152.43     18.15 o 
  -1   1   5     1895.62     1791.99     11.59 o 
   0   1   5       26.83       36.67      1.04 o 
   1   1   5      534.85      512.06      7.26 o 
   2   1   5       27.34       53.30      1.62 o 
   3   1   5      820.72      769.15      6.28 o 
   4   1   5       39.19       49.13      1.62 o 
   5   1   5       29.79       28.83      1.54 o 
   6   1   5       66.91       56.59      1.88 o 
   7   1   5      473.79      459.10      9.35 o 
   8   1   5      124.12      115.92      3.85 o 
   9   1   5       24.78       30.26      2.70 o 
  10   1   5       11.80       14.24      2.78 o 
  11   1   5       55.31       48.86      3.34 o 
  12   1   5       32.65       35.13      4.08 o 
 -14   2   5       53.15       57.82      2.75 o 
 -13   2   5       92.79       86.70      3.92 o 
 -12   2   5       16.89       25.82      2.29 o 
 -11   2   5       23.13       22.33      2.08 o 
 -10   2   5      130.09      118.50      4.69 o 
  -9   2   5       55.54       50.29      4.82 o 
  -8   2   5       84.69       82.38      3.11 o 
  -7   2   5       79.82       71.64      2.28 o 
  -6   2   5      251.14      251.24      5.82 o 
  -5   2   5      289.63      332.91      6.55 o 
  -4   2   5      861.98      822.12     11.67 o 
  -3   2   5     1004.48      969.50      7.85 o 
  -2   2   5       50.09       60.24      1.55 o 
  -1   2   5     1000.12     1049.46     12.42 o 
   0   2   5      241.49      216.80      2.50 o 
   1   2   5       20.74       29.07      1.88 o 
   2   2   5      145.43      147.74      1.92 o 
   3   2   5        6.17        3.94      1.19 o 
   4   2   5        6.91        5.08      1.30 o 
   5   2   5       13.12       14.81      2.12 o 
   6   2   5      470.02      460.11      5.86 o 
   7   2   5      320.95      327.02      3.76 o 
   8   2   5        0.04        0.70      1.77 o 
   9   2   5       17.00       16.73      2.77 o 
  10   2   5       18.44       16.75      3.10 o 
  11   2   5        0.29        1.52      2.70 o 
 -13   3   5       31.77       34.26      3.81 o 
 -12   3   5        0.71        0.25      2.44 o 
 -11   3   5       19.20       15.03      4.99 o 
 -10   3   5      104.96      101.70      5.54 o 
  -9   3   5        0.00        2.32      4.23 o 
  -8   3   5      151.02      149.65      6.01 o 
  -7   3   5      131.48      116.68      5.13 o 
  -6   3   5      321.32      303.63      7.24 o 
  -5   3   5        0.79        0.14      1.49 o 
  -4   3   5        0.54        1.51      1.43 o 
  -3   3   5       42.51       45.54      2.79 o 
  -2   3   5       25.46       25.38      1.32 o 
  -1   3   5      208.23      203.25      5.17 o 
   0   3   5      405.25      386.61      4.10 o 
   1   3   5       14.09       19.78      1.71 o 
   2   3   5        7.46       13.04      1.78 o 
   3   3   5      107.76      101.68      2.90 o 
   4   3   5     1616.75     1613.96     28.73 o 
   5   3   5      121.88      162.37      5.59 o 
   6   3   5      145.78      140.78      4.05 o 
   7   3   5      106.88      101.98      3.37 o 
   8   3   5       72.00       62.32      2.87 o 
   9   3   5       25.38       27.40      4.08 o 
  10   3   5       42.34       51.61      5.40 o 
 -11   4   5        1.70       -0.63      1.31 o 
 -10   4   5        8.66        5.30      5.56 o 
  -9   4   5       11.11       19.51      5.85 o 
  -8   4   5      105.02      104.83      5.53 o 
  -7   4   5       27.54       21.81      4.99 o 
  -6   4   5       12.38       11.43      4.49 o 
  -5   4   5       80.82       93.40      4.78 o 
  -4   4   5       37.97       32.88      1.96 o 
  -3   4   5        6.62        6.48      2.61 o 
  -2   4   5       72.87       72.34      3.02 o 
  -1   4   5        9.32        8.04      2.82 o 
   0   4   5      131.79      149.85      3.82 o 
   1   4   5      165.87      166.83      2.76 o 
   2   4   5      305.22      319.24      4.59 o 
   3   4   5      150.60      151.25      2.82 o 
   4   4   5       24.19       25.34      2.59 o 
   5   4   5       95.75      104.27      3.15 o 
   6   4   5      119.32      118.53      3.44 o 
   7   4   5      322.21      317.06      6.64 o 
   8   4   5       80.16       64.30      4.02 o 
  -8   5   5        0.63        1.50      6.39 o 
  -7   5   5       39.54       38.74      6.33 o 
  -6   5   5        0.34        0.49      2.03 o 
  -5   5   5      209.16      229.13      5.80 o 
  -4   5   5       24.95       20.51      3.85 o 
  -3   5   5       35.47       34.90      4.22 o 
  -2   5   5      148.55      156.76      7.25 o 
  -1   5   5      214.20      223.14      7.17 o 
   0   5   5      195.71      207.00      7.43 o 
   1   5   5        0.00       -0.14      2.18 o 
   2   5   5       28.75       35.64      4.15 o 
   3   5   5       18.91       18.92      3.88 o 
   4   5   5        1.58       -0.59      2.62 o 
 -14   0   6      364.67      367.49     24.70 o 
 -12   0   6        0.96        1.25      1.99 o 
 -10   0   6        8.69        7.43      1.43 o 
  -8   0   6      440.86      446.17      3.94 o 
  -6   0   6      591.11      677.28      4.43 o 
  -4   0   6     1701.13     1526.43      8.23 o 
  -2   0   6      170.86      189.47      2.77 o 
   0   0   6        8.06       19.40      3.72 o 
   2   0   6     1428.14     1621.38      9.09 o 
   4   0   6      492.71      524.62      3.72 o 
   6   0   6       82.54       77.61      2.59 o 
   8   0   6        2.85        0.52      2.14 o 
  10   0   6       12.57       11.37      5.42 o 
 -15   1   6        3.40        1.50      2.00 o 
 -14   1   6       25.74       19.88      2.57 o 
 -13   1   6        2.93        4.03      1.82 o 
 -12   1   6      276.44      284.46      3.47 o 
 -11   1   6      371.21      364.14      4.20 o 
 -10   1   6       58.25       49.10      1.60 o 
  -9   1   6       26.32       32.59      1.38 o 
  -8   1   6      224.15      198.72      4.13 o 
  -7   1   6      115.79       98.02      1.62 o 
  -6   1   6        0.32        0.33      0.54 o 
  -5   1   6       63.66       75.69      2.57 o 
  -4   1   6      227.73      245.10      1.80 o 
  -3   1   6        1.39       10.02      1.39 o 
  -2   1   6        2.88       14.01      3.30 o 
  -1   1   6      863.26      827.53      7.05 o 
   0   1   6       10.54        4.57      0.82 o 
   1   1   6      235.77      283.59      3.13 o 
   2   1   6       11.18       13.16      0.69 o 
   3   1   6      160.40      122.67      2.30 o 
   4   1   6      305.70      283.39      7.65 o 
   5   1   6      110.70      110.44      2.25 o 
   6   1   6       82.83       76.80      2.22 o 
   7   1   6      179.78      172.69      5.03 o 
   8   1   6       92.42       93.04      2.31 o 
   9   1   6       30.09       35.97      2.56 o 
  10   1   6       48.27       47.58      3.35 o 
  11   1   6       11.39       12.73      3.43 o 
 -14   2   6       19.23       17.54      2.67 o 
 -13   2   6        1.76        1.30      2.93 o 
 -12   2   6       27.20       23.30      2.65 o 
 -11   2   6        8.12        6.76      2.70 o 
 -10   2   6      223.71      228.69      6.39 o 
  -9   2   6      616.43      606.87     18.13 o 
  -8   2   6      455.32      432.39     10.96 o 
  -7   2   6       73.79       60.31      2.33 o 
  -6   2   6       33.34       38.54      1.63 o 
  -5   2   6      488.94      440.43      2.31 o 
  -4   2   6      344.13      350.75      2.98 o 
  -3   2   6      159.53      191.29      6.26 o 
  -2   2   6        3.83       15.93      4.15 o 
  -1   2   6       22.33       31.46      1.67 o 
   0   2   6      325.31      316.98      4.40 o 
   1   2   6      246.19      279.05      4.15 o 
   2   2   6       80.57       71.07      1.52 o 
   3   2   6       43.53       38.43      1.66 o 
   4   2   6        0.01        1.58      1.47 o 
   5   2   6        4.70        4.97      1.84 o 
   6   2   6       82.97       83.04      2.56 o 
   7   2   6       40.87       44.01      2.36 o 
   8   2   6       15.10       13.92      2.64 o 
   9   2   6       46.75       39.42      3.86 o 
  10   2   6       22.22       23.24      4.39 o 
 -13   3   6        0.61        0.80      4.86 o 
 -12   3   6       18.10       15.67      5.87 o 
 -11   3   6        0.22        0.54      4.72 o 
 -10   3   6        0.13        0.11      4.60 o 
  -9   3   6        0.64        5.04      4.02 o 
  -8   3   6      517.45      480.04      9.78 o 
  -7   3   6      524.27      505.95      9.62 o 
  -6   3   6     1042.54     1133.49     13.62 o 
  -5   3   6       32.04       27.16      3.01 o 
  -4   3   6        0.73       -0.48      1.42 o 
  -3   3   6       30.75       26.63      1.65 o 
  -2   3   6       85.95       82.59      3.70 o 
  -1   3   6      107.22      112.07      2.44 o 
   0   3   6      129.76      110.10      2.46 o 
   1   3   6        4.08        2.84      2.01 o 
   2   3   6      548.21      536.62      5.67 o 
   3   3   6        1.41        2.29      1.67 o 
   4   3   6     1087.66     1055.40      7.96 o 
   5   3   6       64.01       60.98      2.56 o 
   6   3   6       29.93       22.07      2.77 o 
   7   3   6        8.99        9.48      2.80 o 
   8   3   6        6.03       12.52      3.90 o 
   9   3   6        0.21        1.31      4.66 o 
 -11   4   6       10.15        8.51      6.44 o 
 -10   4   6        6.56        5.41      6.03 o 
  -9   4   6       16.40       17.72      5.69 o 
  -8   4   6        5.11        1.95      4.93 o 
  -7   4   6       28.35       23.55      4.70 o 
  -6   4   6        0.06       -1.73      1.73 o 
  -5   4   6       11.02        5.02      2.44 o 
  -4   4   6       12.97       11.75      2.92 o 
  -3   4   6        7.30       11.67      3.19 o 
  -2   4   6        0.13        3.98      2.05 o 
  -1   4   6      136.54      121.48      2.93 o 
   0   4   6      275.47      292.13      4.25 o 
   1   4   6      191.28      183.25      3.60 o 
   2   4   6      123.44      130.38      4.30 o 
   3   4   6       29.34       29.84      2.17 o 
   4   4   6      140.59      138.86      3.76 o 
   5   4   6       33.53       33.97      2.71 o 
   6   4   6        5.16        7.93      3.03 o 
   7   4   6       82.29       73.16      3.78 o 
  -7   5   6       37.50       36.90      4.07 o 
  -6   5   6       15.62       20.01      3.39 o 
  -5   5   6       51.51       53.39      4.30 o 
  -4   5   6        8.33        8.33      3.98 o 
  -3   5   6        0.01       -0.66      5.22 o 
  -2   5   6       31.60       25.28      4.03 o 
  -1   5   6       21.45       26.31      3.25 o 
   0   5   6       85.22       82.14      3.79 o 
   1   5   6       51.57       48.24      4.26 o 
   2   5   6       10.00        8.78      3.76 o 
   3   5   6        9.44       10.59      4.04 o 
   4   5   6       75.92       88.69      4.79 o 
 -15   0   7      183.03      207.07     28.12 o 
 -13   0   7       77.45       76.26      8.14 o 
 -11   0   7       13.37       12.17      1.73 o 
  -9   0   7       59.25       59.96      1.78 o 
  -7   0   7      625.20      748.30      6.88 o 
  -5   0   7       46.95       56.44      0.94 o 
  -3   0   7        2.36        7.24      1.53 o 
  -1   0   7      172.17      157.20      4.22 o 
   1   0   7        6.96        7.39      1.42 o 
   3   0   7       10.80       56.38      3.63 o 
   5   0   7       14.88       15.38      2.03 o 
   7   0   7      234.87      219.15      6.49 o 
   9   0   7        0.09        0.98      4.35 o 
  11   0   7       71.88       64.34      7.18 o 
 -15   1   7       12.13        7.52      2.61 o 
 -14   1   7       22.12       19.38      2.39 o 
 -13   1   7       34.95       25.42      2.11 o 
 -12   1   7      210.92      217.85      5.79 o 
 -11   1   7      338.27      359.40      4.13 o 
 -10   1   7       65.71       66.27      1.66 o 
  -9   1   7      445.69      429.25      7.38 o 
  -8   1   7       27.52       32.43      1.71 o 
  -7   1   7       23.96       31.47      1.40 o 
  -6   1   7      122.60      121.03      1.38 o 
  -5   1   7     1047.95     1079.95      6.12 o 
  -4   1   7      817.76      876.40      7.12 o 
  -3   1   7      288.81      307.37      1.95 o 
  -2   1   7      941.31      924.24      4.56 o 
  -1   1   7      569.77      613.37      7.41 o 
   0   1   7      219.14      296.22      5.13 o 
   1   1   7      104.29       79.28      4.01 o 
   2   1   7        1.85        2.08      0.77 o 
   3   1   7      253.33      268.04      2.78 o 
   4   1   7       34.91       31.92      1.29 o 
   5   1   7       34.10       19.64      1.75 o 
   6   1   7       14.09       13.05      1.93 o 
   7   1   7        7.85       12.08      2.15 o 
   8   1   7      386.98      388.27      4.48 o 
   9   1   7       99.72      113.01      3.61 o 
  10   1   7        1.67        0.17      2.81 o 
 -14   2   7       13.53       19.01      2.65 o 
 -13   2   7       18.30       14.64      2.90 o 
 -12   2   7       28.65       27.12      2.63 o 
 -11   2   7       19.98       25.78      2.31 o 
 -10   2   7      110.67      130.99      2.96 o 
  -9   2   7      333.46      322.04      8.31 o 
  -8   2   7        0.07       -1.06      1.77 o 
  -7   2   7      160.92      166.04      3.40 o 
  -6   2   7       88.60       87.33      2.77 o 
  -5   2   7     1230.65     1171.34      5.40 o 
  -4   2   7     1042.80     1063.68      6.76 o 
  -3   2   7      550.42      573.81      3.75 o 
  -2   2   7        6.31        3.58      1.08 o 
  -1   2   7       11.13       28.41      2.40 o 
   0   2   7      311.45      381.54      4.79 o 
   1   2   7       66.29       54.12      1.39 o 
   2   2   7       25.76       18.15      1.19 o 
   3   2   7       15.76       15.23      1.97 o 
   4   2   7      224.61      216.34      3.56 o 
   5   2   7     1064.53     1055.03     11.71 o 
   6   2   7      573.75      586.62     17.23 o 
   7   2   7      490.18      473.98      9.25 o 
   8   2   7        2.70        6.03      2.62 o 
   9   2   7        7.68        9.72      3.67 o 
  10   2   7        1.11        3.33      3.20 o 
 -13   3   7        5.97        0.93      3.46 o 
 -12   3   7        1.04       -2.80      3.14 o 
 -11   3   7        0.56       -0.82      2.30 o 
 -10   3   7        4.57        2.05      4.52 o 
  -9   3   7      112.94       91.45      5.31 o 
  -8   3   7        6.29        8.15      4.45 o 
  -7   3   7      358.84      373.34      8.52 o 
  -6   3   7       22.36       20.51      2.54 o 
  -5   3   7      709.32      682.95      7.40 o 
  -4   3   7       30.75       30.48      2.24 o 
  -3   3   7       51.53       48.22      1.82 o 
  -2   3   7        6.87        6.91      1.66 o 
  -1   3   7       25.16       16.95      1.70 o 
   0   3   7        9.77        8.06      1.76 o 
   1   3   7        0.41        1.27      1.35 o 
   2   3   7      234.68      238.47      4.11 o 
   4   3   7      340.19      363.39      5.94 o 
   5   3   7        2.45        2.90      2.37 o 
   6   3   7       20.39       20.03      2.96 o 
   7   3   7       16.67       25.59      3.03 o 
   8   3   7        7.01       10.51      3.26 o 
 -11   4   7       23.22        9.85      6.58 o 
 -10   4   7       76.84       80.62      6.15 o 
  -9   4   7       32.40       25.41      6.03 o 
  -8   4   7       15.48       18.77      5.22 o 
  -7   4   7        0.25        0.33      1.77 o 
  -6   4   7        0.97       -0.55      0.64 o 
  -5   4   7      297.30      299.53     10.04 o 
  -4   4   7      104.18       97.94      3.59 o 
  -3   4   7       54.03       48.65      3.09 o 
  -2   4   7       92.18       83.16      2.59 o 
  -1   4   7       22.79       24.82      2.42 o 
   0   4   7        0.19        3.08      2.13 o 
   1   4   7       20.47       18.44      2.73 o 
   2   4   7        3.18        3.12      2.36 o 
   3   4   7        0.59       10.68      2.24 o 
   4   4   7        0.24        1.32      2.25 o 
   5   4   7        3.51        7.11      3.81 o 
   6   4   7        0.00        5.33      4.01 o 
  -7   5   7        7.68        4.09      4.38 o 
  -6   5   7       13.15       14.39      4.11 o 
  -5   5   7        0.21       -2.09      2.81 o 
  -4   5   7        0.04       -1.11      4.57 o 
  -3   5   7        9.26        8.76      3.90 o 
  -2   5   7       75.96       68.19      3.98 o 
  -1   5   7      132.19      138.01      4.44 o 
   0   5   7        0.97        3.53      2.97 o 
   1   5   7        5.68        3.78      3.56 o 
   2   5   7        8.76       14.06      4.12 o 
   3   5   7      127.77      134.17      4.95 o 
 -14   0   8       96.14      107.84     13.38 o 
 -12   0   8        0.59        1.65      2.03 o 
 -10   0   8      112.38      103.40      2.40 o 
  -8   0   8      226.86      251.49      4.19 o 
  -6   0   8       47.41       51.61      1.45 o 
  -4   0   8     1143.00     1248.32      6.21 o 
  -2   0   8       96.34       93.01      2.75 o 
   0   0   8     1893.04     1858.06     12.74 o 
   2   0   8     2328.93     2436.22     29.08 o 
   4   0   8      101.51       99.91      2.94 o 
   6   0   8        3.98        5.21      2.47 o 
   8   0   8       37.93       33.17      3.11 o 
  10   0   8      438.28      495.44     11.61 o 
 -15   1   8       14.30       11.29      2.36 o 
 -14   1   8        0.00        0.51      1.95 o 
 -13   1   8       13.91       11.79      2.02 o 
 -12   1   8       20.99       25.96      2.20 o 
 -11   1   8       74.09       77.08      1.94 o 
 -10   1   8       99.63       93.40      2.59 o 
  -9   1   8       29.95       28.70      1.37 o 
  -8   1   8       47.10       46.32      1.23 o 
  -7   1   8        0.76        0.42      0.62 o 
  -6   1   8       78.79       62.18      0.97 o 
  -5   1   8      164.90      182.25      2.74 o 
  -4   1   8       80.06       90.81      1.67 o 
  -3   1   8       10.85       12.66      0.80 o 
  -2   1   8      273.57      293.56      1.98 o 
  -1   1   8      432.00      449.23      2.86 o 
   0   1   8     1404.06     1414.27      9.63 o 
   1   1   8       67.68       66.25      1.87 o 
   2   1   8       20.77       20.94      1.26 o 
   3   1   8        5.36        8.07      1.42 o 
   4   1   8      324.78      307.41      3.64 o 
   5   1   8       68.97       84.84      2.44 o 
   6   1   8      209.41      204.06      4.70 o 
   7   1   8       58.98       65.92      2.60 o 
   8   1   8      152.98      148.86      3.09 o 
   9   1   8       30.67       43.18      3.20 o 
  10   1   8       36.87       40.87      3.91 o 
 -14   2   8        0.06        0.05      1.71 o 
 -13   2   8       17.86       17.24      2.35 o 
 -12   2   8        1.28        0.82      2.33 o 
 -11   2   8       46.34       42.14      2.13 o 
 -10   2   8      376.27      362.98      3.93 o 
  -9   2   8      815.41      799.58      7.42 o 
  -8   2   8      336.29      340.50      7.40 o 
  -7   2   8        0.17       -0.16      0.37 o 
  -6   2   8      347.59      326.61      2.90 o 
  -5   2   8      305.01      319.12      5.89 o 
  -4   2   8       43.23       41.79      1.90 o 
  -3   2   8       10.52        7.69      1.17 o 
  -2   2   8      594.92      604.80      4.78 o 
  -1   2   8       81.66      124.48      1.82 o 
   0   2   8        0.12        0.14      0.33 o 
   1   2   8      249.35      214.17      2.68 o 
   2   2   8       26.59       24.88      1.48 o 
   3   2   8       63.11       56.85      2.09 o 
   4   2   8       31.41       27.78      2.27 o 
   5   2   8        0.25       16.73      2.27 o 
   6   2   8       29.88       27.43      2.65 o 
   7   2   8        0.14        0.90      2.68 o 
   8   2   8        5.67        3.98      2.73 o 
   9   2   8       18.37       26.67      4.93 o 
 -13   3   8       43.52       44.31      6.86 o 
 -12   3   8       28.53       28.58      5.90 o 
 -11   3   8       64.38       61.41      5.32 o 
 -10   3   8        1.43       -1.04      1.84 o 
  -9   3   8      215.03      219.45      7.25 o 
  -8   3   8        0.36       -0.43      0.88 o 
  -7   3   8     1973.16     1986.07     11.94 o 
  -6   3   8        1.02        0.65      2.49 o 
  -5   3   8      113.43      106.95      7.72 o 
  -4   3   8        2.07        3.47      2.35 o 
  -3   3   8       52.72       52.21      1.66 o 
  -2   3   8       20.70       21.87      1.61 o 
  -1   3   8        2.30        2.34      1.48 o 
   0   3   8      197.28      188.27      2.94 o 
   1   3   8       41.92       40.66      2.13 o 
   2   3   8      661.88      669.32      7.52 o 
   3   3   8      221.39      231.86      3.53 o 
   4   3   8        0.00       -0.15      2.18 o 
   5   3   8      132.96      139.20      3.78 o 
   6   3   8       16.89       16.84      3.20 o 
   7   3   8       36.56       32.76      3.51 o 
   8   3   8       16.89       16.41      3.57 o 
 -11   4   8       13.74       23.41      6.98 o 
 -10   4   8       90.30       88.54      6.75 o 
  -9   4   8       96.94       93.94      4.06 o 
  -8   4   8       71.37       74.18      3.82 o 
  -7   4   8        1.04       -1.26      1.74 o 
  -6   4   8        6.24        3.86      3.16 o 
  -5   4   8      425.52      433.42      6.94 o 
  -4   4   8      186.26      207.36      4.90 o 
  -3   4   8       16.83       22.10      5.83 o 
  -2   4   8        7.44       11.27      2.62 o 
  -1   4   8      264.38      286.58      4.41 o 
   0   4   8        0.09        0.32      2.31 o 
   1   4   8        5.44        6.69      2.19 o 
   2   4   8        3.62       10.27      2.43 o 
   3   4   8        0.33        3.15      2.24 o 
   4   4   8       16.35       16.84      3.22 o 
   5   4   8      103.07      101.78      4.59 o 
  -6   5   8       46.93       51.97      4.97 o 
  -5   5   8       37.78       33.45      4.61 o 
  -4   5   8        1.16       -1.39      3.47 o 
  -3   5   8       71.37       69.64      4.42 o 
  -2   5   8       21.32       18.76      4.13 o 
  -1   5   8       59.29       65.80      4.56 o 
   0   5   8        7.92        7.66      3.16 o 
   1   5   8        6.53        7.31      3.84 o 
 -15   0   9       38.46       47.96     12.01 o 
 -13   0   9       23.88       19.80      3.49 o 
 -11   0   9       40.18       51.65      2.21 o 
  -9   0   9      249.85      265.35      3.60 o 
  -7   0   9       76.43       87.01      2.35 o 
  -5   0   9     1015.42     1006.56      6.23 o 
  -3   0   9      108.54       91.42      1.97 o 
  -1   0   9       83.47       76.30      1.74 o 
   1   0   9      867.85      864.19      8.31 o 
   3   0   9      231.51      241.21      3.22 o 
   5   0   9       90.42       82.72      3.75 o 
   7   0   9       77.70       58.40      3.36 o 
   9   0   9      215.81      198.66      7.66 o 
 -15   1   9        2.81        4.12      2.25 o 
 -14   1   9        0.62        1.48      1.97 o 
 -13   1   9       50.85       54.38      2.40 o 
 -12   1   9       99.18      106.76      2.55 o 
 -11   1   9        9.14        7.57      1.73 o 
 -10   1   9      140.59      143.03      3.27 o 
  -9   1   9       50.65       49.23      2.74 o 
  -8   1   9       61.01       57.90      1.64 o 
  -7   1   9       58.43       53.65      0.96 o 
  -6   1   9       19.13       25.52      1.05 o 
  -5   1   9       61.11       90.03      5.32 o 
  -4   1   9      118.72      121.90      1.61 o 
  -3   1   9      178.50      178.88      1.54 o 
  -2   1   9       12.29       16.15      0.83 o 
  -1   1   9       17.44       18.88      0.91 o 
   0   1   9       94.28       91.66      1.39 o 
   1   1   9       78.35       81.08      1.76 o 
   2   1   9       40.91       36.39      1.75 o 
   3   1   9       28.52       22.71      1.37 o 
   4   1   9      255.35      248.13      5.57 o 
   5   1   9       27.40       33.20      2.37 o 
   6   1   9      176.59      165.95      3.54 o 
   7   1   9       45.03       53.39      2.44 o 
   8   1   9       68.85       58.08      2.67 o 
   9   1   9        0.43       -2.63      3.84 o 
 -14   2   9       21.37       20.77      2.75 o 
 -13   2   9        2.45        0.61      2.91 o 
 -12   2   9       14.65       10.60      2.59 o 
 -11   2   9       11.11       10.00      1.98 o 
 -10   2   9       22.31       23.48      1.95 o 
  -9   2   9      530.18      565.36      6.35 o 
  -8   2   9      194.91      185.61      3.24 o 
  -7   2   9        0.50        1.27      1.47 o 
  -6   2   9        3.49        6.90      1.66 o 
  -5   2   9      467.25      467.23      9.72 o 
  -4   2   9        0.16        0.54      1.22 o 
  -3   2   9      102.59       92.84      1.55 o 
  -2   2   9      385.71      396.90      5.32 o 
  -1   2   9      180.30      171.24      2.19 o 
   0   2   9      167.73      164.16      3.17 o 
   1   2   9      186.05      187.93      3.16 o 
   2   2   9      273.49      267.19      5.76 o 
   3   2   9      620.40      630.62      7.44 o 
   4   2   9      343.35      344.45      6.24 o 
   5   2   9       40.78       34.07      3.08 o 
   6   2   9      223.66      205.05      4.09 o 
   7   2   9      118.93      120.18      7.14 o 
   8   2   9       13.93       14.31      3.07 o 
 -13   3   9        0.35        3.16      5.85 o 
 -12   3   9        0.95        4.45      5.00 o 
 -11   3   9        0.45       -0.07      0.69 o 
 -10   3   9      147.71      152.55      6.50 o 
  -9   3   9        6.28        2.89      2.98 o 
  -8   3   9       51.62       53.41      3.88 o 
  -7   3   9      225.27      217.76      5.15 o 
  -6   3   9       92.91       91.18      2.59 o 
  -5   3   9       20.96       17.57      2.04 o 
  -4   3   9       27.70       21.14      1.93 o 
  -3   3   9       15.49        9.57      1.62 o 
  -2   3   9        3.99       10.33      1.69 o 
  -1   3   9       24.60       17.75      1.84 o 
   0   3   9      215.24      194.53      3.05 o 
   1   3   9       92.32       97.87      2.15 o 
   2   3   9      106.00      112.68      2.33 o 
   3   3   9       54.46       49.25      2.61 o 
   4   3   9      137.67      148.27      3.57 o 
   5   3   9        7.24        7.04      2.90 o 
   6   3   9        0.18       -1.17      2.71 o 
   7   3   9        5.91        5.73      3.22 o 
 -10   4   9        0.32       -1.63      2.38 o 
  -9   4   9        9.40        9.39      3.31 o 
  -8   4   9        8.68        5.47      3.52 o 
  -7   4   9       10.63        6.41      3.75 o 
  -6   4   9       55.01       57.59      3.63 o 
  -5   4   9      107.09       99.60      3.94 o 
  -4   4   9      491.68      499.79      7.47 o 
  -3   4   9        0.04       -0.22      0.75 o 
  -2   4   9      249.16      251.60      5.70 o 
  -1   4   9        5.61        4.44      2.12 o 
   0   4   9        1.70        2.77      2.11 o 
   1   4   9       21.06       31.69      2.73 o 
   2   4   9      105.69      105.74      2.87 o 
   3   4   9      140.19      125.70      3.62 o 
   4   4   9       16.58       15.82      4.06 o 
   5   4   9       12.30        9.14      4.12 o 
  -5   5   9       44.97       37.36      4.92 o 
  -4   5   9       17.64       17.82      4.29 o 
  -3   5   9      224.75      225.01     12.57 o 
  -2   5   9       92.46       93.77      4.44 o 
  -1   5   9       28.82       23.57      3.77 o 
   0   5   9       30.12       32.58      3.76 o 
 -14   0  10       11.64        9.82      3.60 o 
 -12   0  10       73.78       70.25      3.35 o 
 -10   0  10      352.65      341.04      6.99 o 
  -8   0  10      209.85      203.02      3.53 o 
  -6   0  10     1391.67     1388.99     15.51 o 
  -4   0  10      119.63       98.19      2.61 o 
  -2   0  10       29.75       22.81      1.18 o 
   0   0  10      201.22      169.23      4.79 o 
   2   0  10        1.95        3.12      1.94 o 
   4   0  10      228.03      203.91      4.49 o 
   6   0  10      184.68      166.48      4.47 o 
   8   0  10      346.56      373.20      6.73 o 
 -15   1  10       67.41       68.49      2.88 o 
 -14   1  10        0.02       -0.02      0.61 o 
 -13   1  10        7.11        6.16      2.14 o 
 -12   1  10       84.37       88.47      2.16 o 
 -11   1  10       80.64       84.86      2.03 o 
 -10   1  10       13.87       13.08      2.35 o 
  -9   1  10       64.29       61.92      3.40 o 
  -8   1  10        6.50        6.20      1.12 o 
  -7   1  10        9.68        8.05      0.95 o 
  -6   1  10        0.12        0.66      0.71 o 
  -5   1  10      147.99      131.33      1.87 o 
  -4   1  10        0.92        1.06      0.70 o 
  -3   1  10       51.12       58.81      1.08 o 
  -2   1  10        0.21        0.37      0.79 o 
  -1   1  10      356.93      338.76      5.93 o 
   0   1  10        1.85        1.27      0.95 o 
   1   1  10       42.58       41.97      2.38 o 
   2   1  10       14.86       17.09      1.46 o 
   3   1  10       63.89       57.96      1.77 o 
   4   1  10       71.58       71.10      4.24 o 
   5   1  10        0.64        1.40      2.22 o 
   6   1  10      137.58      124.91      3.97 o 
   7   1  10       25.65       28.08      2.85 o 
   8   1  10       37.99       40.70      3.38 o 
 -14   2  10       60.03       54.99      3.60 o 
 -13   2  10       65.63       64.91      3.71 o 
 -12   2  10      122.06      116.01      3.29 o 
 -11   2  10       15.13        9.69      2.56 o 
 -10   2  10      183.79      197.53      3.76 o 
  -9   2  10       37.94       38.41      3.60 o 
  -8   2  10        0.37       -0.41      1.36 o 
  -7   2  10      160.02      183.75      4.16 o 
  -6   2  10       37.43       37.23      1.82 o 
  -5   2  10       10.38       11.45      1.59 o 
  -4   2  10       51.36       39.51      1.46 o 
  -3   2  10        5.75        4.58      1.15 o 
  -2   2  10        0.97        3.01      1.19 o 
  -1   2  10       45.81       39.96      1.38 o 
   0   2  10      648.13      635.14      5.13 o 
   1   2  10       79.35       71.84      2.02 o 
   2   2  10      317.47      316.19      4.44 o 
   3   2  10        2.03       27.20      2.34 o 
   4   2  10       12.16       11.88      2.62 o 
   5   2  10        4.05        4.11      2.71 o 
   6   2  10       45.67       40.71      3.22 o 
   7   2  10       49.69       52.82      3.44 o 
 -12   3  10       12.29       11.77      5.46 o 
 -11   3  10        4.58        5.01      4.74 o 
 -10   3  10      206.17      222.36      7.13 o 
  -9   3  10      578.80      552.97     10.17 o 
  -8   3  10      127.65      126.99      9.68 o 
  -7   3  10      169.42      163.57      3.77 o 
  -6   3  10      202.09      200.31      3.63 o 
  -5   3  10       12.53        9.28      2.29 o 
  -4   3  10       17.23       13.27      2.07 o 
  -3   3  10        0.18        0.44      0.74 o 
  -2   3  10       41.00       43.03      1.94 o 
  -1   3  10       63.40       64.20      2.11 o 
   0   3  10        0.99        7.18      1.89 o 
   1   3  10      205.03      202.18      5.12 o 
   2   3  10       11.83       12.64      2.25 o 
   3   3  10      167.83      162.13      4.49 o 
   4   3  10       88.64       89.75      3.16 o 
   5   3  10        1.72        0.14      2.14 o 
   6   3  10        0.00        1.27      3.60 o 
 -10   4  10       14.20       11.79      4.79 o 
  -9   4  10        4.76        0.02      0.20 o 
  -8   4  10      175.93      182.73      5.11 o 
  -7   4  10        7.62        6.65      2.69 o 
  -6   4  10      243.69      247.76      4.49 o 
  -5   4  10       46.60       45.66      3.00 o 
  -4   4  10      155.73      151.90      4.54 o 
  -3   4  10        0.65        0.94      2.65 o 
  -2   4  10      115.44      107.84      3.29 o 
  -1   4  10       13.05       13.36      2.35 o 
   0   4  10       49.85       74.03      2.92 o 
   1   4  10        0.56       -0.11      2.34 o 
   2   4  10        1.34       -0.24      3.12 o 
   3   4  10      107.61       91.17      4.51 o 
 -15   0  11       25.76       30.94     11.14 o 
 -13   0  11        7.52       11.10      4.98 o 
 -11   0  11       97.72       95.98      7.29 o 
  -9   0  11      149.34      119.28      3.26 o 
  -7   0  11       41.48       49.64      2.66 o 
  -5   0  11       14.44       19.25      1.46 o 
  -3   0  11       83.01       90.41      2.90 o 
  -1   0  11      119.29      290.52      7.72 o 
   1   0  11       26.81       23.14      2.19 o 
   3   0  11      417.37      377.08     16.22 o 
   5   0  11       16.38       11.53      3.09 o 
   7   0  11        2.12        2.01      3.45 o 
 -14   1  11       41.54       42.30      2.72 o 
 -13   1  11        4.79        2.38      2.10 o 
 -12   1  11      113.05      113.77      3.57 o 
 -11   1  11       76.24       84.67      2.38 o 
 -10   1  11       86.46       82.83      2.28 o 
  -9   1  11       16.53       11.35      1.63 o 
  -8   1  11       89.54       85.03      2.05 o 
  -7   1  11        1.47        4.16      0.96 o 
  -6   1  11       50.45       41.10      1.03 o 
  -5   1  11       92.55       89.24      1.32 o 
  -4   1  11      303.34      287.59      3.43 o 
  -3   1  11        9.34       12.11      0.97 o 
  -2   1  11       60.70       61.34      2.25 o 
  -1   1  11        0.01       -0.05      0.33 o 
   0   1  11      180.89      177.12      5.85 o 
   1   1  11        0.51        7.37      2.00 o 
   2   1  11       13.17       18.34      2.18 o 
   3   1  11        6.39        5.48      2.17 o 
   4   1  11       23.39       24.18      3.09 o 
   5   1  11        4.49        2.85      2.91 o 
   6   1  11       22.55       24.21      2.99 o 
   7   1  11        0.81       -0.07      2.08 o 
 -14   2  11        4.21        7.36      3.10 o 
 -13   2  11      219.26      230.88      4.61 o 
 -12   2  11       10.28        5.67      2.34 o 
 -11   2  11       90.83       87.40      2.50 o 
 -10   2  11       36.19       32.37      2.16 o 
  -9   2  11      178.46      168.70      3.59 o 
  -8   2  11      558.67      547.46      5.54 o 
  -7   2  11      443.23      435.87      4.12 o 
  -6   2  11      107.22      102.97      2.21 o 
  -5   2  11       39.28       33.13      1.69 o 
  -4   2  11        6.13       14.44      1.74 o 
  -3   2  11       51.08       44.79      1.62 o 
  -2   2  11        8.01        6.49      1.40 o 
  -1   2  11      619.72      590.79      4.68 o 
   0   2  11      166.10      153.32      2.92 o 
   1   2  11        0.48        2.45      2.05 o 
   2   2  11      128.34      115.85      2.55 o 
   3   2  11      157.74      171.12      6.49 o 
   4   2  11       18.20       15.77      3.47 o 
   5   2  11       35.19       27.08      3.15 o 
   6   2  11       10.63       10.27      2.96 o 
   7   2  11        9.49        7.43      3.28 o 
 -12   3  11        0.87       -1.79      3.69 o 
 -11   3  11      150.75      165.09      4.96 o 
 -10   3  11      219.93      216.24     12.53 o 
  -9   3  11        1.52        3.16      2.76 o 
  -8   3  11       10.11        7.88      3.48 o 
  -7   3  11       98.78       88.67      2.68 o 
  -6   3  11       35.77       33.88      2.48 o 
  -5   3  11        0.01       -0.33      1.18 o 
  -4   3  11       98.84       99.72      2.83 o 
  -3   3  11       23.07       14.40      2.40 o 
  -2   3  11       58.53       45.67      2.08 o 
  -1   3  11       42.45       86.83      2.39 o 
   0   3  11      125.20      119.62      2.46 o 
   1   3  11       15.30       19.29      2.42 o 
   2   3  11       64.69       66.27      2.86 o 
   3   3  11      135.27      147.21      4.97 o 
   4   3  11       64.83       65.72      3.44 o 
   5   3  11       58.57       54.59      3.74 o 
  -9   4  11      370.15      389.65     19.13 o 
  -8   4  11       76.01       70.16      4.54 o 
  -7   4  11        3.16        3.11      2.78 o 
  -6   4  11       78.14       73.15      3.46 o 
  -5   4  11       24.52       25.99      2.93 o 
  -4   4  11       11.16        9.86      2.91 o 
  -3   4  11       64.21       56.06      3.02 o 
  -2   4  11       12.25        9.49      2.88 o 
  -1   4  11        4.91        7.56      2.89 o 
   0   4  11        1.77        1.39      2.49 o 
   1   4  11       24.47       30.08      3.17 o 
   2   4  11       70.33       67.30      4.79 o 
 -14   0  12        0.65        1.58      3.82 o 
 -12   0  12        0.33        4.56      3.49 o 
 -10   0  12       16.06       10.47      2.37 o 
  -8   0  12       10.84        8.74      2.08 o 
  -6   0  12        3.95        3.59      1.67 o 
  -4   0  12      631.99      588.45      6.68 o 
  -2   0  12     1185.73     1202.51      7.37 o 
   0   0  12        3.18        2.23      2.44 o 
   2   0  12       32.23       26.73      2.15 o 
   4   0  12       38.62       32.56      3.49 o 
   6   0  12       26.84       23.32      3.38 o 
 -14   1  12       28.35       25.95      3.39 o 
 -13   1  12        1.52        0.66      1.84 o 
 -12   1  12      277.24      301.83      4.31 o 
 -11   1  12      102.19      101.90      3.45 o 
 -10   1  12       73.00       73.69      2.94 o 
  -9   1  12        5.47        3.47      1.67 o 
  -8   1  12      227.38      213.21      2.92 o 
  -7   1  12       76.78       76.90      1.95 o 
  -6   1  12      714.19      679.06      6.04 o 
  -5   1  12      675.50      654.10      4.89 o 
  -4   1  12      106.55      103.83      1.78 o 
  -3   1  12        9.08        9.50      1.31 o 
  -2   1  12       17.79       20.88      1.32 o 
  -1   1  12      102.90       99.71      1.93 o 
   0   1  12       58.37       55.44      1.76 o 
   1   1  12        3.85        5.83      1.94 o 
   2   1  12        4.89       10.25      2.14 o 
   3   1  12       44.77       45.87      3.20 o 
   4   1  12      106.76      110.73      3.81 o 
   5   1  12       10.14       12.64      3.43 o 
   6   1  12        3.73        0.39      2.94 o 
 -13   2  12      181.26      199.55      5.84 o 
 -12   2  12       33.08       36.10      2.87 o 
 -11   2  12        0.06       -1.06      2.14 o 
 -10   2  12        6.03        5.97      2.10 o 
  -9   2  12       20.80       17.75      2.17 o 
  -8   2  12      423.65      409.27      5.32 o 
  -7   2  12      240.72      221.53      5.07 o 
  -6   2  12        5.76        5.26      1.51 o 
  -5   2  12        7.90       18.56      1.50 o 
  -4   2  12      181.47      165.82      2.50 o 
  -3   2  12      103.06       94.88      2.00 o 
  -2   2  12       87.83       91.13      1.72 o 
  -1   2  12       25.05       15.47      1.87 o 
   0   2  12       84.56       76.47      1.97 o 
   1   2  12       10.67       13.28      2.26 o 
   2   2  12        1.39        0.70      1.66 o 
   3   2  12        0.06       -0.48      0.99 o 
   4   2  12       12.92       11.37      2.92 o 
   5   2  12        7.48        9.95      3.03 o 
   6   2  12        1.03       -0.83      3.54 o 
 -12   3  12      174.24      189.24      5.36 o 
 -11   3  12        2.72        6.03      4.03 o 
 -10   3  12      225.37      225.51      5.64 o 
  -9   3  12       15.76       13.69      3.20 o 
  -8   3  12        2.98        2.59      3.14 o 
  -7   3  12        0.20       -1.03      2.28 o 
  -6   3  12        3.04        0.92      2.62 o 
  -5   3  12       45.09       39.88      2.64 o 
  -4   3  12        7.88        7.59      2.40 o 
  -3   3  12      117.90      106.13      3.00 o 
  -2   3  12        5.00        2.75      2.10 o 
  -1   3  12        0.23        1.28      2.14 o 
   0   3  12      114.48      107.99      2.45 o 
   1   3  12        0.60        2.86      2.21 o 
   2   3  12       77.63       79.55      3.28 o 
   3   3  12       35.66       35.36      3.42 o 
   4   3  12        3.63        3.42      3.23 o 
  -8   4  12       56.72       45.19      4.95 o 
  -7   4  12        1.28       -0.84      0.87 o 
  -6   4  12       16.97       17.62      3.20 o 
  -5   4  12       58.53       59.99      3.46 o 
  -4   4  12        2.20        1.06      2.75 o 
  -3   4  12        5.91        3.91      2.90 o 
  -2   4  12       23.67       21.51      3.40 o 
  -1   4  12        7.23        9.11      3.00 o 
   0   4  12      135.78      157.76      3.55 o 
   1   4  12       18.33       22.25      3.21 o 
 -13   0  13      877.05     1100.48    171.06 o 
 -11   0  13      227.03      231.29     26.72 o 
  -9   0  13      111.24      105.85      3.35 o 
  -7   0  13      194.33      183.97      6.28 o 
  -5   0  13       25.51       26.36      1.86 o 
  -3   0  13     2434.19     2613.84     12.49 o 
  -1   0  13      274.96      284.35      5.22 o 
   1   0  13        8.20        8.17      2.30 o 
   3   0  13        1.54       -1.04      2.05 o 
   5   0  13       11.89       14.78      3.74 o 
 -14   1  13       21.08       17.32      3.29 o 
 -13   1  13       89.32       95.88      2.64 o 
 -12   1  13       39.79       46.94      2.71 o 
 -11   1  13      234.21      239.03      3.81 o 
 -10   1  13      144.82      135.93      3.38 o 
  -9   1  13       52.60       51.51      1.97 o 
  -8   1  13       24.17       18.34      1.57 o 
  -7   1  13       11.93        9.27      1.51 o 
  -6   1  13      181.12      184.88      2.81 o 
  -5   1  13      586.31      571.39      8.40 o 
  -4   1  13        7.82        6.74      1.42 o 
  -3   1  13       69.59       71.33      1.88 o 
  -2   1  13      244.12      236.03      3.07 o 
  -1   1  13     1169.34     1163.64      8.78 o 
   0   1  13      427.24      451.87      5.11 o 
   1   1  13       70.35       62.52      2.45 o 
   2   1  13       11.13        9.27      2.87 o 
   3   1  13       34.96       35.16      3.68 o 
   4   1  13        0.37        6.59      3.30 o 
   5   1  13       12.68       17.29      3.14 o 
 -13   2  13       10.76       11.67      2.95 o 
 -12   2  13        9.27        8.59      2.76 o 
 -11   2  13        0.15       -0.29      0.81 o 
 -10   2  13       20.34       18.26      2.60 o 
  -9   2  13       16.23       14.15      2.80 o 
  -8   2  13       46.03       39.28      2.81 o 
  -7   2  13       24.97       21.65      1.84 o 
  -6   2  13        0.84        1.22      1.74 o 
  -5   2  13       47.04       39.99      1.72 o 
  -4   2  13       62.48       60.80      1.79 o 
  -3   2  13       44.07       45.32      1.74 o 
  -2   2  13       37.73       41.93      2.40 o 
  -1   2  13       65.27       58.30      2.19 o 
   0   2  13      138.48      121.32      4.37 o 
   1   2  13        2.95        0.81      2.46 o 
   2   2  13       84.76       74.40      3.18 o 
   3   2  13       14.46       15.06      3.02 o 
   4   2  13       11.38       10.53      3.03 o 
 -11   3  13      107.44      120.27      5.03 o 
 -10   3  13        7.94        7.54      4.00 o 
  -9   3  13       36.33       35.23      4.68 o 
  -8   3  13        0.23        1.53      3.25 o 
  -7   3  13        0.43       -0.18      2.28 o 
  -6   3  13      161.61      157.47      3.57 o 
  -5   3  13       19.06       14.29      2.58 o 
  -4   3  13        5.82        2.08      2.45 o 
  -3   3  13        2.94        0.35      1.39 o 
  -2   3  13       83.17       73.86      2.82 o 
  -1   3  13       20.39       21.67      2.73 o 
   0   3  13        5.09        8.40      2.84 o 
   1   3  13       12.11       12.11      3.06 o 
   2   3  13       24.63       21.03      3.67 o 
   3   3  13        0.01        0.78      2.46 o 
  -7   4  13       25.96       20.86      4.21 o 
  -6   4  13        6.26        7.35      3.24 o 
  -5   4  13       44.06       38.56      3.49 o 
  -4   4  13        6.62        4.48      3.04 o 
  -3   4  13        0.13        0.64      2.70 o 
  -2   4  13        2.32        0.33      0.85 o 
  -1   4  13       78.93       81.64      3.97 o 
 -12   0  14        0.39        4.19      4.13 o 
 -10   0  14       13.89       25.26      4.34 o 
  -8   0  14       23.38       23.72      2.77 o 
  -6   0  14       88.80       85.89      3.05 o 
  -4   0  14      198.71      203.67      3.10 o 
  -2   0  14        7.02        8.25      3.02 o 
   0   0  14        2.37        3.58      2.36 o 
   2   0  14        1.32        1.24      2.00 o 
   4   0  14      224.26      230.73      5.70 o 
 -13   1  14        4.37        1.97      3.07 o 
 -12   1  14        0.10       -0.40      1.14 o 
 -11   1  14        2.57        0.81      0.95 o 
 -10   1  14      225.59      205.37      3.24 o 
  -9   1  14        3.15        2.59      1.87 o 
  -8   1  14      127.21      128.37      2.43 o 
  -7   1  14      230.05      234.93      3.84 o 
  -6   1  14        5.90        5.68      1.56 o 
  -5   1  14        4.95        4.46      1.49 o 
  -4   1  14      108.07      111.23      2.75 o 
  -3   1  14        6.14        8.45      1.86 o 
  -2   1  14      107.38       99.33      2.14 o 
  -1   1  14      120.66      135.60      2.90 o 
   0   1  14      174.26      171.29      3.49 o 
   1   1  14       10.20       10.65      2.46 o 
   2   1  14      340.86      333.57      6.30 o 
   3   1  14       82.03       87.82      3.72 o 
   4   1  14        0.09       -1.84      3.27 o 
 -12   2  14        0.16       -2.28      2.28 o 
 -11   2  14        4.08        5.15      2.66 o 
 -10   2  14       37.42       26.87      3.31 o 
  -9   2  14      194.91      188.32      4.98 o 
  -8   2  14       87.23       74.69      2.99 o 
  -7   2  14      100.42       99.60      3.97 o 
  -6   2  14      141.92      118.63      2.31 o 
  -5   2  14        0.31        0.48      2.04 o 
  -4   2  14       42.75       43.06      1.95 o 
  -3   2  14        5.60        3.59      2.42 o 
  -2   2  14        8.53        4.86      2.37 o 
  -1   2  14       18.16       11.36      2.57 o 
   0   2  14       11.74       11.62      2.55 o 
   1   2  14      128.03      126.37      3.46 o 
   2   2  14      110.84      117.42      7.18 o 
   3   2  14       50.96       56.68      3.97 o 
 -10   3  14       80.05       79.29      3.82 o 
  -9   3  14        6.24        4.34      4.10 o 
  -8   3  14        6.99        5.80      3.87 o 
  -7   3  14        2.90        2.50      2.35 o 
  -6   3  14       63.57       58.18      2.64 o 
  -5   3  14       62.30       50.24      2.90 o 
  -4   3  14       33.85       27.31      2.84 o 
  -3   3  14       43.28       39.39      2.83 o 
  -2   3  14       37.68       29.34      2.94 o 
  -1   3  14        0.16        0.29      3.90 o 
   0   3  14       46.57       40.98      3.11 o 
   1   3  14        4.63        6.43      3.52 o 
 -13   0  15      316.00      346.75     59.97 o 
 -11   0  15        8.89       12.17      4.40 o 
  -9   0  15        6.32       10.22      3.65 o 
  -7   0  15        0.04        0.79      1.81 o 
  -5   0  15     1183.82     1237.75     11.47 o 
  -3   0  15      801.83      852.46      9.31 o 
  -1   0  15        0.24        2.03      2.83 o 
   1   0  15        8.05        9.84      3.53 o 
   3   0  15        8.30       10.61      3.48 o 
 -12   1  15        5.40        4.43      3.09 o 
 -11   1  15        6.63        4.33      2.44 o 
 -10   1  15       86.34       71.83      2.65 o 
  -9   1  15       19.28       13.61      2.13 o 
  -8   1  15        5.88        5.39      1.95 o 
  -7   1  15       10.84       10.80      1.83 o 
  -6   1  15       10.58       11.15      1.83 o 
  -5   1  15       65.62       77.90      2.06 o 
  -4   1  15        1.84        3.66      1.90 o 
  -3   1  15      306.06      295.51      4.77 o 
  -2   1  15      416.78      457.79      6.36 o 
  -1   1  15       37.15       41.02      2.60 o 
   0   1  15       60.00       61.71      2.69 o 
   1   1  15        4.76        9.37      3.27 o 
   2   1  15        4.55        3.53      4.49 o 
   3   1  15       27.77       27.56      4.16 o 
 -11   2  15       23.81       25.97      3.59 o 
 -10   2  15       15.54       16.75      3.36 o 
  -9   2  15       32.16       28.68      3.35 o 
  -8   2  15        0.22        0.73      1.91 o 
  -7   2  15       27.45       24.59      2.51 o 
  -6   2  15        1.78        0.88      2.21 o 
  -5   2  15        9.98       16.85      2.26 o 
  -4   2  15        9.07        7.30      2.61 o 
  -3   2  15        7.15        4.53      2.65 o 
  -2   2  15       12.48        9.37      2.68 o 
  -1   2  15        0.97        1.13      3.30 o 
   0   2  15       44.04       34.43      3.83 o 
   1   2  15      136.79      137.20      7.49 o 
   2   2  15       14.39       11.21      3.94 o 
  -9   3  15       14.69       12.11      3.45 o 
  -8   3  15        0.49        0.26      1.04 o 
  -7   3  15       32.43       30.99      2.73 o 
  -6   3  15       14.20       20.04      2.45 o 
  -5   3  15      250.37      247.10      4.07 o 
  -4   3  15        6.52        5.35      2.62 o 
  -3   3  15        5.41        2.52      2.56 o 
  -2   3  15       36.70       39.59      4.00 o 
  -1   3  15      102.74      124.29      3.96 o 
 -12   0  16       16.83       11.43      4.65 o 
 -10   0  16       14.69       16.30      4.49 o 
  -8   0  16       11.01        9.93      2.81 o 
  -6   0  16       10.13       12.31      2.74 o 
  -4   0  16      245.07      274.19      6.67 o 
  -2   0  16      337.93      346.58      5.09 o 
   0   0  16       68.33       84.68      5.98 o 
   2   0  16        0.46        0.51      3.78 o 
 -12   1  16       26.70       32.91      3.98 o 
 -11   1  16       27.70       23.55      3.09 o 
 -10   1  16       19.12       19.19      2.45 o 
  -9   1  16       39.41       47.34      2.47 o 
  -8   1  16       53.24       46.52      2.55 o 
  -7   1  16        2.80        3.03      1.83 o 
  -6   1  16        4.26       29.10      2.04 o 
  -5   1  16        7.22        7.46      2.17 o 
  -4   1  16      129.58      127.05      2.99 o 
  -3   1  16       91.12       85.60      3.06 o 
  -2   1  16       84.61       83.95      3.08 o 
  -1   1  16        7.67        5.32      3.56 o 
   0   1  16        0.00        1.13      3.08 o 
   1   1  16       17.37       13.69      3.59 o 
 -10   2  16        7.33        8.53      3.22 o 
  -9   2  16       85.27       73.15      3.24 o 
  -8   2  16       36.92       27.51      3.46 o 
  -7   2  16      108.79       99.70      2.87 o 
  -6   2  16        4.82       18.36      2.61 o 
  -5   2  16        7.63        4.78      3.03 o 
  -4   2  16       11.78        5.60      2.99 o 
  -3   2  16        6.28        6.69      3.09 o 
  -2   2  16       14.35       23.09      3.37 o 
  -1   2  16       85.96       81.76      4.40 o 
   0   2  16       69.06       60.73      4.66 o 
  -6   3  16       28.83       42.93      4.20 o 
  -5   3  16      171.37      178.05      4.45 o 
  -4   3  16       27.76       25.93      3.86 o 
 -11   0  17       71.49       82.28      6.19 o 
  -9   0  17       72.50       75.81      5.02 o 
  -7   0  17       92.32      155.58      3.74 o 
  -5   0  17      340.11      351.01      9.73 o 
  -3   0  17      170.95      187.37      7.49 o 
  -1   0  17        3.48        4.49      2.85 o 
 -10   1  17        9.32       12.50      2.65 o 
  -9   1  17      322.35      317.90      4.70 o 
  -8   1  17        2.32        0.25      2.02 o 
  -7   1  17        3.18        3.85      2.10 o 
  -6   1  17        2.82        6.74      2.12 o 
  -5   1  17      304.92      325.76      4.60 o 
  -4   1  17       58.06       63.97      2.69 o 
  -3   1  17        0.24        1.21      3.24 o 
  -2   1  17       12.49        8.56      3.97 o 
  -1   1  17       28.56       34.19      4.55 o 
   0   1  17       20.04       24.87      6.99 o 
  -8   2  17        0.10        0.12      3.21 o 
  -7   2  17       17.63       24.22      2.98 o 
  -6   2  17        3.94        3.46      3.63 o 
  -5   2  17       39.13       37.62      3.88 o 
  -4   2  17       10.86       18.53      3.52 o 
  -3   2  17       11.86       12.27      3.23 o 
  -2   2  17        9.81        6.63      4.31 o 
  -8   0  18      159.13      177.76      5.22 o 
  -6   0  18      268.25      269.24      5.97 o 
  -4   0  18       88.68       95.94      7.70 o 
  -2   0  18       73.40       86.48      7.83 o 
  -8   1  18       16.50       18.10      2.96 o 
  -7   1  18       55.99       61.04      2.69 o 
  -6   1  18       68.68       74.23      3.47 o 
  -5   1  18       55.44       67.51      3.08 o 
  -4   1  18        3.91        5.77      3.24 o 
  -3   1  18        1.12        2.39      4.26 o 
                                                 
